# Supplementary material for: SLC30A3 as a Zinc Transporter-Related Biomarker and Potential Therapeutic Target in Alzheimer’s Disease
Source: Genes (Basel). 2025 Nov 13;16(11):1380. doi: 10.3390/genes16111380 (PMC12651988; doi:10.3390/genes16111380)
Supplement: Supplementary file 1 [file genes-16-01380-s001.zip]

Archive with 5 entries (5 files):
- Figure S1-Expression of SLC30A3 in the GSE132903 and GSE5281 datasets.tif
- Table S1-Demographic characteristics for cases (AD) and non demented (ND) controls included in the datasets.pdf
- Table S2-DEGs list in GSE48350 dataset.xlsx
- Table S3-Genes in the turquoise module.xlsx
- Table S4-List of enriched pathways in GSEA.xlsx
