# Supplementary material for: SLC30A3 as a Zinc Transporter-Related Biomarker and Potential Therapeutic Target in Alzheimer’s Disease
Source: Genes (Basel). 2025 Nov 13;16(11):1380. doi: 10.3390/genes16111380 (PMC12651988; doi:10.3390/genes16111380)
Supplement: Supplementary file 1 [file genes-16-01380-s001.zip › Table S2-DEGs list in GSE48350 dataset.xlsx]

## Sheet: DEGs
Tag	logFC	AveExpr	t	P.Value	adj.P.Val	B
ANKIB1	10.8922617395258	4.55308820368907	34.0979640700671	1.77260110833412e-96	3.64251801751579e-92	198.325991388856
SLC25A46	5.44145650647977	2.76365950369565	26.2683890376058	3.58787446251757e-74	3.68636161651368e-70	152.19894652135
ZNF621	2.63376138888993	1.92476868424242	22.6373767016578	1.04280387485894e-62	7.14285894149209e-59	127.825372926942
RAE1	-1.98879	2.17088203546772	-22.5642	1.80417680985401e-62	9.26850731642254e-59	127.315193813052
LOC101927151	-1.90159	2.30248072592885	-19.3438	9.39839022951399e-52	3.86255041652566e-48	104.203430330053
RHCG	-0.603802	1.17195815403162	-7.5901	6.17509658360223e-13	1.15356417905856e-09	18.8902776999954
TAC1	5.85446203766835	3.2299	6.72675297353657	1.15466349997671e-10	1.03161653308789e-07	13.8877098950883
XIST	66.2857299922496	59.338396988127	6.65838016291512	1.71722774939399e-10	1.26026117936775e-07	13.5088492191554
LRRC73	-0.598049	1.07983364610672	-5.68866	3.53547737769258e-08	4.34102844724864e-06	8.43851088329548
SLC30A3	-0.589988	1.05900781805138	-5.68116	3.67579473536382e-08	4.44317094217595e-06	8.4015955663281
PHYHD1	0.687535446972543	1.39250873715415	5.56001162246092	6.85457594467828e-08	6.67557730271062e-06	7.81088475100483
IRF7	0.589203160697255	1.30374046225296	5.44940484018323	1.20049364733265e-07	9.10293135019875e-06	7.28020368244916
LOC401442	-0.626772	1.12710575541502	-5.3688	1.79666586399573e-07	1.17205355045233e-05	6.89873391724544
LY86-AS1	-0.691259	1.25515461212385	-5.32102	2.27697845601751e-07	1.36716247517039e-05	6.67472876528067
CLVS1	-0.595673	1.27719495577075	-4.93429	1.4615391271443e-06	4.79763059483836e-05	4.92099
VIP	-0.622478	1.22114124561265	-4.91862	1.57241688340337e-06	5.00179481997768e-05	4.85218523733595
SERPINI2	1.1188564703909	1.54983573897233	4.81338589669492	2.55746005543139e-06	7.01645483031504e-05	4.39486913186191
ATOH7	-0.621087	1.24360290037549	-4.78925	2.85610425100069e-06	7.51473575592999e-05	4.29112147176505
NEUROD6	-0.656787	1.21460333924111	-4.73457	3.66224184526872e-06	8.77717474494119e-05	4.05770913518361
CXCR4	2.28437143543955	2.63998505844532	4.66149346155761	5.08819155766177e-06	0.000109141177785378	3.7492625534829
NWD2	-0.599135	1.17759081938735	-4.65138	5.32345217040943e-06	0.000112196531948455	3.70689370372716
SSTR1	-0.652597	1.14925825041502	-4.64961	5.3656458480399e-06	0.000112969934970668	3.6994940441664
ABCC12	-0.824681	1.12141194245059	-4.57959	7.32162647589482e-06	0.000138039771937896	3.40833319638909
LINC01007	-1.17621	1.55270016649802	-4.48066	1.12884561624528e-05	0.000189670061882455	3.00331742194922
VAC14-AS1	0.602710631840318	1.41048080498024	4.47549681392116	1.15439853010527e-05	0.000192702968278905	2.98239598993207
LYPD8	-0.995677	1.41461221881423	-4.4707	1.17864367177143e-05	0.000195007639381893	2.96297077689928
NUDT4B	-0.604052	1.35861131363636	-4.45411	1.26636055560974e-05	0.000204116815854273	2.89589622919484
PPEF1	-0.747168	1.23153682762846	-4.43922	1.35035314071567e-05	0.000212799828631696	2.83590571406541
GNG2	-0.590029	1.3233636437915	-4.43038	1.40271966326886e-05	0.000219364431967366	2.80037151707171
CNR1	-0.704294	1.49131092139328	-4.39802	1.61162582744951e-05	0.000241227357452025	2.67075687443645
WWTR1	0.868813094725194	1.61215958277997	4.3799572780657	1.74083082545395e-05	0.000257169896709226	2.59878992575658
HSPB3	-0.678071	1.16823105343478	-4.37032	1.8137569859749e-05	0.000265651406306473	2.56050329990906
HLA-DRB1	0.628278336367775	1.43464149035573	4.2245134746739	3.34668337846447e-05	0.000410573114889949	1.9898389152491
LTF	8.92048162599566	4.93682949474308	4.22017963095018	3.40733044783122e-05	0.000416521316909481	1.97313290403795
MCHR1	-0.653702	1.30100001883399	-4.2032	3.65518515176409e-05	0.000438985386812392	1.90782957910187
RGS4	-0.71395	1.30015747653491	-4.20269	3.66292551258409e-05	0.00043940137979037	1.90586258112291
LPAR4	1.10601990143497	1.9117	4.19665038760107	3.75535459070695e-05	0.000447355254982244	1.88269182660582
NGEF	-0.807785	1.48997837457905	-4.15433	4.46837705033814e-05	0.00050645714289795	1.72113672500166
CAPS	1.61486216843696	2.26949529518775	4.15268956870293	4.49852214933121e-05	0.000508471571213461	1.71489118490537
LINC00643	-0.608968	1.29291719136364	-4.15201	4.51112712128124e-05	0.000509616004481628	1.71229211772146
TMPRSS5	1.50343878363006	2.01380495517787	4.14178	4.70354816509529e-05	0.000524718844975804	1.67349776014592
IL1R2	0.835124637732298	1.22895216839921	4.13637126283312	4.80855863716991e-05	0.000534045948301113	1.65299397727031
CRHBP	-0.832348	1.47035612818182	-4.11955	5.14949162829056e-05	0.000563755479327345	1.58939923227066
RTN4RL2	-1.0707	1.59993158824111	-4.09754	5.6303486845085e-05	0.000598541309456623	1.50655433673303
OLMALINC	0.751584375442196	1.58336808853755	4.03900095999766	7.12645003131537e-05	0.000720631923787528	1.28807579702379
C5AR1	1.46405566480202	2.08930789565217	4.02984337723315	7.39227823123973e-05	0.000740737936855178	1.25414655315536
S100A4	0.738927034482659	1.61641730624506	4.02100158171736	7.65787132690222e-05	0.000754943732382289	1.22145133429651
TLR1	0.705581295843208	1.54528888667984	4.01962845809995	7.69992327508646e-05	0.000757423280898764	1.2163794393917
FAM118A	0.621201727845737	1.4909333815415	4.01515384785181	7.83848762067263e-05	0.000767380095841838	1.19986214739291
ARRDC4	0.917703561283959	1.67955203162055	4.01476391975801	7.85067413006143e-05	0.000767841516890206	1.19842355561978
HLA-DMA	0.62321914404841	1.54826723181818	3.99054893391451	8.64379276677928e-05	0.000825761494953731	1.10932555171262
CALB1	-0.753407	1.28427857354545	-3.98211	8.93784300529812e-05	0.000849901600721291	1.07836785479595
ANXA1	0.70220371447182	1.38615024988142	3.97432299831788	9.21724043165745e-05	0.000869628437236589	1.0498878176673
C4B	0.983792848804914	1.8496276221502	3.92350499347166	0.000112562248284287	0.00100874035760742	0.865114202805158
PNOC	-1.11544	1.7458265215415	-3.87703	0.000134894649464392	0.00115787391472172	0.697977480252391
GABRA5	-0.645506	1.29683014278261	-3.84224	0.000154298842583542	0.00129310233125987	0.573994293506371
ERFE	-0.640152	1.38974028241107	-3.84147	0.000154754348640449	0.00129533487177702	0.571276208306336
CRH	-1.08182	1.86623597879447	-3.80861	0.000175539156529725	0.00143141036806719	0.455123446878611
PPP4R4	-0.648896	1.41062253905665	-3.77602	0.000198745935367723	0.00157867422724057	0.340783481589893
FRMPD2	-0.959958	1.59157659324111	-3.72666	0.000239475540950059	0.00182393732060147	0.169304759395788
NUPR1	0.688697738882225	1.59259977225296	3.71724030383612	0.000248098703702554	0.00187916707054323	0.136792299758011
CFAP53	0.716567099228684	1.42659850055336	3.71287600627878	0.000252190687194512	0.00189965778268329	0.12176034586153
ADAMTS9	0.862494715401914	1.66926992896245	3.70209715777258	0.000262571478904215	0.00196488758922168	0.0847023905941695
CBLN4	-0.741241	1.46537153883597	-3.68826	0.000276486485166794	0.00204518386741989	0.0372794446285303
S100A12	6.46487931442702	3.86569662620553	3.68480923763893	0.00028006656456934	0.00206571709811032	0.0254673531662579
AQP4-AS1	0.704301404115969	1.62987748349802	3.68275307338784	0.000282218997683065	0.00207637600550996	0.0184386603104736
ZCCHC12	-0.636228	1.23576944897233	-3.68075	0.000284330005901551	0.00208912040470605	0.0115975225959781
CDK5R1	-0.873473	1.64856689956719	-3.66816	0.000297946835169351	0.00216879543602373	-0.031337
ANGPT1	0.884820304397639	1.85079873471673	3.66772325380783	0.000298432598249461	0.00217043563449677	-0.0328318
SST	-0.603584	1.16269882764427	-3.66572	0.000300658080455221	0.00218234648367162	-0.0396492
MCHR2	-1.00743	1.8185989744664	-3.62632	0.000347750518235619	0.00244305141853803	-0.173087
ADCYAP1	-0.659605	1.3313365162332	-3.60078	0.000381894669508954	0.00262547794036116	-0.258891
WDR49	0.661884979773483	1.31662170349802	3.55204801402351	0.00045597313499463	0.00302130937910259	-0.421121
GSTT2	-0.59122	1.35104907906719	-3.525	0.00050270103151698	0.00326170551305535	-0.510287
MMP8	1.37321270761922	1.43055953996047	3.50311576332704	0.000543765267475848	0.00347329380453472	-0.581995
CFAP126	3.35520638214089	3.14733030612648	3.49957685898089	0.000550693186084614	0.00350346572162623	-0.593551
SLN	-2.23029	2.45837852418972	-3.49075	0.000568337547042131	0.00358574401417524	-0.622334
HLA-DRA	0.86366505573237	1.87996263696443	3.43973703731192	0.000681108775525332	0.00413963449519966	-0.787359
SLC6A7	-0.613897	1.42263906094862	-3.42001	0.0007300850376229	0.00435652045869592	-0.850589
FAM163A	-0.685764	1.19249793181818	-3.39813	0.000788249054089382	0.00463985385633993	-0.920337
ECM2	1.56985450775144	2.2803281215415	3.38738017829682	0.000818370616026757	0.0047801869780369	-0.95444
SLC16A9	0.651310148433525	1.47774300258893	3.37951793029467	0.000841085438889667	0.00487820058812977	-0.979328
ANGPT2	1.03175371051734	1.86061577105731	3.36612794197331	0.000881129459495984	0.00507464385178895	-1.02159
AEBP1	0.875693107092485	1.77098946810277	3.35861681235709	0.000904363587341603	0.00518231103075366	-1.04524
SLC7A2	0.623235763758671	1.30063068272727	3.3336612940955	0.000985723974264548	0.00555557925045589	-1.12344
CNTNAP5	-0.590887	1.48841654616008	-3.31322	0.00105741047204121	0.00589333544615535	-1.18711
CLU	0.750342457000722	1.55766058662055	3.30382714895953	0.00109192545234555	0.00602847289635914	-1.21623
SERPINA5	0.974716297923411	1.72574	3.30350998481647	0.0010931096124258	0.00603338958521026	-1.21721
FOXJ1	0.720010447665462	1.57331786675889	3.27751102807956	0.00119434422043318	0.00647390645889774	-1.29745
CARTPT	-0.765698	1.46670088098814	-3.26136	0.00126154507332317	0.00676500253437312	-1.34699
PDLIM1	1.07346948416185	2.08990839687747	3.25434116087729	0.00129183806274307	0.00688790356806106	-1.36846
PPP1R13L	0.738051689192919	1.71468396288538	3.21558632930135	0.00147158044609255	0.00766527416647804	-1.48621
NMU	-0.715337	1.48886163217391	-3.2041	0.00152913102333586	0.00790493418830906	-1.52085
LINC00507	-1.018	1.85898467158103	-3.19434	0.00157970464328999	0.0081011606476082	-1.55021
LBH	-0.62002	1.30217051577075	-3.19157	0.00159433796009985	0.0081619458749606	-1.55853
CLCA4	0.716777957370664	1.74060136873518	3.15027223717349	0.00182778657032298	0.00910525726874351	-1.68171
GALNT15	0.64574159477577	1.68322939980764	3.13301595514852	0.00193439269217592	0.00952548177127318	-1.73275
STON1	0.884690142808887	1.53553397555336	3.13133598169312	0.00194507234206446	0.00956399948829089	-1.7377
RNASE4	0.791451205240607	1.81361007055336	3.13127203834297	0.00194547990593601	0.00956399948829089	-1.73789
EGR1	-0.660437	1.42123439876153	-3.05579	0.00248554783050235	0.0115660150292103	-1.95797
KCNE4	0.826139978391857	1.55905229392622	3.04364451118724	0.00258433952264627	0.0119607191105536	-1.99291
OR7A5	2.34853125471821	2.95891073509881	3.02234596991492	0.00276636612364342	0.012610039368844	-2.05388
KISS1R	-0.663998	1.39368384486166	-3.01999	0.00278717510470882	0.0126880064746703	-2.06059
CITED1	-0.672234	1.1452660944664	-3.00879	0.00288826071045779	0.0130613708933092	-2.09248
ID3	0.599160718562139	1.67691154241107	3.00632157925771	0.00291100373480398	0.0131324293625657	-2.09949
SLC32A1	-0.585954	1.32519729394862	-2.99391	0.0030277605825041	0.0135284740617257	-2.13466
PTPN3	-0.728534	1.22219499232016	-2.97821	0.00318162010547833	0.0140660739129678	-2.17896
ADAMTSL3	0.634368457825506	1.68466738494071	2.97102161510129	0.0032544306733798	0.0143203226761289	-2.19917
HLA-DPA1	0.736354748339115	1.81909271244269	2.97101870975456	0.00325446040671186	0.0143203226761289	-2.19918
APLNR	1.05151835214957	2.22758681685375	2.93071718329459	0.00369170565768281	0.0158970787006966	-2.31165
RASL12	0.90119804343786	2.10489373051383	2.89816393974318	0.00408341513665742	0.0172761164593727	-2.40144
LINC01094	1.62628855303179	2.60587564316206	2.89346577676423	0.00414298052883847	0.0174705739559002	-2.41432
C1orf87	0.952965096139451	0.954404909209486	2.84113277614849	0.00486220561152601	0.019859563329606	-2.5565
FOS	0.888723499092485	1.9310245901581	2.83182609974787	0.00500141919443318	0.02028303987101	-2.58153
FBLN7	-0.655449	1.58461795347826	-2.77588	0.00591746278119254	0.0232545310175417	-2.73036
IGFBP7-AS1	2.61518634475361	2.76526867671937	2.75255060977689	0.00634247713540766	0.0245815848086556	-2.7916
ADORA2A	0.600427013994942	1.38243831197628	2.73992910207911	0.00658377023772878	0.0252783809071541	-2.82453
CFAP300	0.97562230105961	1.54379549679842	2.7376187507941	0.00662882737022891	0.0254181327917212	-2.83055
PCK1	1.16436245073844	2.26715943604743	2.73547534595121	0.00667087786883442	0.0255507678148515	-2.83612
FAM216B	0.596953031718208	0.986202028458498	2.73482556035582	0.00668367328863514	0.0255915837522485	-2.83781
PSPH	-0.61887	2.04169339395257	-2.72054	0.00697056487160559	0.0264814452850108	-2.87483
LOC101928817	1.21391253878143	1.46764845322134	2.67173161313483	0.00803705183018663	0.0296482019066517	-2.99999
PHEX	0.638951093528179	1.77274077681818	2.6693014036497	0.00809380051411185	0.0298010225343996	-3.00617
S100A8	1.77678116135943	2.87120909905929	2.65415041767655	0.00845580630738813	0.0307863862173137	-3.04455
MS4A4A	0.601138879857178	1.7384805828722	2.63915898940412	0.00882827067233832	0.0318658236511295	-3.08232
ABCA6	0.849787211765896	1.87845501047431	2.61297568480328	0.00951430192475006	0.0339602901253585	-3.14781
CD44	1.06413964298661	2.31990563913591	2.56523615137871	0.0108892124658135	0.0377411247949945	-3.26563
AZGP1	0.803161243775289	1.94780692150198	2.56522866660709	0.0108894412822776	0.0377411247949945	-3.26565
TEKT1	0.724392885921965	1.37942886960474	2.54862276152872	0.0114078100127084	0.0391382310579246	-3.30615
DYNLRB2	1.01926026158309	2.11493473667984	2.5400115091432	0.0116852013313298	0.0399050232399684	-3.32705
RAB3B	-0.815144	1.81619529464032	-2.53955	0.011700322091172	0.0399252604867974	-3.32817
F13A1	1.24009541551156	2.34165452656126	2.51901087481445	0.012387082504407	0.0417830200891431	-3.37774
FNDC9	-1.00617	1.57462679081423	-2.5059	0.012844247496716	0.0430565157928249	-3.4092
NPTX2	-0.838566	1.44740519458498	-2.43384	0.0156338163329114	0.0504094291267842	-3.57923
DUSP2	-0.655333	1.2990429684585	-2.42575	0.0159784672670645	0.0512473113580316	-3.59804
SRPX	0.639972585888728	1.81196633086957	2.41165551410981	0.0165946853777983	0.0528256369811554	-3.63064
S100A9	2.37317477000867	3.17839758996047	2.39374411754238	0.0174080613441484	0.0548502428077618	-3.67181
NR4A3	-0.652004	1.42959613028327	-2.38013	0.018049601112466	0.0564795573717166	-3.70291
CTXN3	-0.721136	1.88980446037352	-2.33824	0.0201560447338971	0.0614854832815793	-3.79753
DIRAS1	-0.624601	1.68678122957708	-2.32398	0.0209212039513702	0.0632685533475652	-3.82939
TNFRSF11B	1.44202990372652	1.90868613488142	2.31700107633614	0.0213044286034587	0.0641913054798349	-3.8449
SLC47A2	3.01389843801228	2.44499043241107	2.29377266788291	0.0226255142057475	0.0673521210218609	-3.89622
CP	1.0479123721841	2.3417782368251	2.28228633463305	0.0233048549852037	0.0688623878744225	-3.92142
ARC	-0.969243	1.55523261150198	-2.27161	0.0239522954604587	0.070394124630573	-3.94473
DNAJB5	-0.644605	1.39865347905138	-2.25497	0.0249921086689896	0.0727838493536094	-3.98084
ST6GALNAC2	0.705614670826589	1.69058310367589	2.21056146556544	0.0279633034945143	0.0794895100562147	-4.07601
ALKAL2	-0.968109	2.17344797134387	-2.20382	0.0284399054658902	0.0806529971596161	-4.09029
BDNF	-1.73193	1.93842739107905	-2.1616	0.0315892475408396	0.0876370254781577	-4.17882
GPR3	-0.599716	1.34211194715415	-2.1365	0.0336006328176332	0.0921841660573491	-4.23066
PCOLCE2	-0.654944	1.73862924735178	-2.13451	0.0337645547380998	0.0925473970005619	-4.23474
GMPR	0.648962540452312	1.90494519118577	2.11378260049746	0.0355149019948486	0.0963553896345581	-4.27708
DUSP4	-0.874958	1.9678086929776	-2.10394	0.0363732831378372	0.0982174238106985	-4.29705
PIRT	1.56796204492847	3.80130738727273	2.10138479922616	0.0365986185219988	0.0986573543235673	-4.30221
CD163	1.92390185373827	3.58127861718182	2.06567338517918	0.0398799267053866	0.105685085376101	-4.3738
GRP	-0.985418	1.71534416355731	-2.05532	0.040877354562979	0.107401708082682	-4.39434
DUSP5	-0.646015	1.37236424347826	-2.03611	0.0427832272312321	0.11138338602016	-4.43217
HS3ST2	-0.776517	1.27261874140316	-2.03563	0.0428319216337922	0.111411792107949	-4.43311
CFAP157	0.636063510642823	1.45312616251647	2.02563341636671	0.043854385842896	0.11365695566156	-4.45266
EGR4	-1.12345	1.42650959782609	-2.02115	0.0443197744422187	0.114600106331087	-4.4614
CXCL1	2.07639557042413	2.92366800375494	1.99711356754433	0.0468863067385672	0.119611013925613	-4.50792
