# Supplementary material for: SLC30A3 as a Zinc Transporter-Related Biomarker and Potential Therapeutic Target in Alzheimer’s Disease
Source: Genes (Basel). 2025 Nov 13;16(11):1380. doi: 10.3390/genes16111380 (PMC12651988; doi:10.3390/genes16111380)
Supplement: Supplementary file 1 [file genes-16-01380-s001.zip › Table S3-Genes in the turquoise module.xlsx]

## Sheet: Sheet1
Gene	Module	MM_R	MM_pvalue
MSH2	turquoise	0.844207701493461	6.28328757274526e-70
ZNF41	turquoise	0.80527151618803	6.52063885364011e-59
IDH3A	turquoise	0.864384589216264	6.62789237871871e-77
KCNB1	turquoise	0.890634944415364	6.99922653727832e-88
SSX2IP	turquoise	0.915293727269055	4.10888182248964e-101
MTX2	turquoise	0.906414315803462	6.28093148916896e-96
PRKCZ	turquoise	0.814437112281322	2.86875128689105e-61
CCNA1	turquoise	0.813566952604583	4.86401092615256e-61
BMPR2	turquoise	0.830876066561955	7.67011905538625e-66
MAT2B	turquoise	0.802966804444002	2.43886255939849e-58
OTUB1	turquoise	0.926873656738043	8.40851993960695e-109
FIBP	turquoise	0.92090025578011	1.0913842107931e-104
GABRA1	turquoise	0.934855980074545	7.02004901323196e-115
OLFM1	turquoise	0.893679662066939	2.46817771057531e-89
NDRG4	turquoise	0.937806255900632	2.52338271700072e-117
TRUB1	turquoise	0.881724157652778	7.26231572647165e-84
RTN1	turquoise	0.939584256816257	7.4179398465618e-119
GLS	turquoise	0.814224618345451	3.26437388820175e-61
TOR1A	turquoise	0.919403644458386	1.0418533205268e-103
COPS8	turquoise	0.900703304573487	7.34100744608416e-93
RPH3A	turquoise	0.861485676513523	7.77684444731734e-76
ABHD10	turquoise	0.836993465050644	1.13619423575218e-67
ZFYVE9	turquoise	0.815219634825226	1.7801294580933e-61
NRG3	turquoise	0.819004882091768	1.71350995001879e-62
ISCA1	turquoise	0.93274516551109	3.35632162104874e-113
CHL1	turquoise	0.804178078743006	1.22192503972711e-58
UBL7	turquoise	0.872620580593685	4.39254043520304e-80
MAP2K1	turquoise	0.856172384831784	6.15587899688934e-74
NPY5R	turquoise	0.804177604750348	1.22225669932855e-58
CDK7	turquoise	0.844841382283373	3.93046483949003e-70
SLC35B4	turquoise	0.850426581491806	5.73095799947967e-72
OXCT1	turquoise	0.917666111258118	1.35454430971742e-102
AP1M1	turquoise	0.858887989811469	6.74038080821008e-75
PGK1	turquoise	0.882282160635944	4.16116980532159e-84
KCNJ3	turquoise	0.897966562530721	1.86379909910728e-91
WBP11	turquoise	0.85540428781261	1.14134090531587e-73
KLHL12	turquoise	0.900255867734993	1.25367135791281e-92
RNF38	turquoise	0.836158147840132	2.04023768477083e-67
USP5	turquoise	0.804672105174047	9.20503093379311e-59
POLR2K	turquoise	0.813713303637231	4.45156580142464e-61
BECN1	turquoise	0.877355377673081	5.16958620193386e-82
MYH10	turquoise	0.819494441525554	1.26088051927688e-62
FGF14	turquoise	0.871785988644935	9.43574517776633e-80
ALDOA	turquoise	0.866479870793729	1.07866366819827e-77
KBTBD4	turquoise	0.824652588965289	4.6997923412556e-64
GAP43	turquoise	0.916118240578653	1.2695957265992e-101
ZDHHC23	turquoise	0.82855430026705	3.63072807416227e-65
NDRG3	turquoise	0.925694872544535	5.80098741622916e-108
ELOVL4	turquoise	0.866410919162671	1.1456344174971e-77
ANXA6	turquoise	0.904158769132208	1.07798770375596e-94
GRIA4	turquoise	0.873561723482218	1.84264061401678e-80
LEPROTL1	turquoise	0.826522982595758	1.38816988325089e-64
DOCK3	turquoise	0.921929960304664	2.25177924498684e-105
PTPN5	turquoise	0.85808328573021	1.30442307814561e-74
REEP1	turquoise	0.925403202377485	9.30909301312409e-108
PEX11B	turquoise	0.934173625827822	2.48521824336254e-114
AASDHPPT	turquoise	0.860879996813911	1.29174772920678e-75
UBE2E2	turquoise	0.816013967724496	1.09413953260042e-61
THYN1	turquoise	0.889904420026541	1.53885543962469e-87
GRPEL2	turquoise	0.820559542548696	6.44838736962051e-63
OCRL	turquoise	0.839417623656726	2.03912081668541e-68
FAHD1	turquoise	0.822358714258619	2.05637491469631e-63
KCNC4	turquoise	0.820919233164919	5.13649488918854e-63
BRMS1L	turquoise	0.906149490918059	8.80223911357346e-96
WBP2	turquoise	0.801600365064804	5.28784721146918e-58
LGALS8	turquoise	0.859913367215269	2.88891250186065e-75
PSME3	turquoise	0.894543638075484	9.37788697759367e-90
PRDX5	turquoise	0.844000233073675	7.32310364018102e-70
HS6ST3	turquoise	0.864273742043355	7.28989558558437e-77
NFS1	turquoise	0.805587093644247	5.43560740965458e-59
GABRD	turquoise	0.878080716344446	2.57545040462877e-82
GAD1	turquoise	0.834278906248065	7.52367082561903e-67
FGF12	turquoise	0.942108197896962	4.11253126381623e-121
OTUD5	turquoise	0.841321838971322	5.18422712397913e-69
TASP1	turquoise	0.879057725368726	1.00043938138879e-82
PDK2	turquoise	0.804370985156167	1.09408253552883e-58
GPRASP2	turquoise	0.908040389974538	7.73354930901219e-97
ATP6V1B2	turquoise	0.950461684625677	2.24348963852814e-129
CDK5R2	turquoise	0.818342312628734	2.5914088453091e-62
COX11	turquoise	0.867668810419151	3.79748714809504e-78
PFKM	turquoise	0.870010132159538	4.71689531920271e-79
KCTD1	turquoise	0.855186561619168	1.35874061650164e-73
GBA2	turquoise	0.847149927871713	6.98869246745947e-71
NECAP1	turquoise	0.931565863707212	2.75788494479602e-112
FLOT1	turquoise	0.818914328739154	1.81335434977972e-62
HINT1	turquoise	0.914029177236669	2.43207833812951e-100
RNF175	turquoise	0.893716105388509	2.36985798331676e-89
FAM49A	turquoise	0.941306145814531	2.19732797532313e-120
DCTN1	turquoise	0.810839495298116	2.5003678201672e-60
TCEAL1	turquoise	0.851209052854945	3.12605745275715e-72
DHPS	turquoise	0.834806291927213	5.22514898576579e-67
UQCRC1	turquoise	0.891226947755969	3.68121929124314e-88
REEP5	turquoise	0.958784226731659	3.58575373712277e-139
NUP50	turquoise	0.882903877200556	2.22993131637848e-84
KCNIP4	turquoise	0.936909497475271	1.43692938129351e-116
GPR176	turquoise	0.839282418289669	2.24583081151654e-68
MXI1	turquoise	-0.814948	2.10187766991784e-61
SLC25A3	turquoise	0.840333206104307	1.05790493072195e-68
NRXN3	turquoise	0.904345944415624	8.53755168713057e-95
MYBBP1A	turquoise	0.802560985547576	3.07098959544721e-58
PREPL	turquoise	0.93516023201374	3.97755044525526e-115
SERINC3	turquoise	0.885856944694343	1.09672158876743e-85
RNMT	turquoise	0.843513243742125	1.04816267317545e-69
RAD51C	turquoise	0.921462781873505	4.62038725244523e-105
KIFAP3	turquoise	0.958416761174648	1.06734455714375e-138
NNT	turquoise	0.867078757702874	6.38343548977209e-78
NXPH2	turquoise	0.815973099041823	1.12194916928137e-61
SLC29A1	turquoise	0.853481110888083	5.27233108061329e-73
MTPN	turquoise	0.819687010162257	1.11728460736089e-62
MAGED1	turquoise	0.829533442656546	1.8901436384398e-65
CNKSR2	turquoise	0.876874698804406	8.18338930629168e-82
OPA1	turquoise	0.807079757235172	2.28774637254577e-59
CKAP5	turquoise	0.855745996459743	8.67610131970838e-74
L3MBTL2	turquoise	0.921448750187397	4.72088989073487e-105
CAPNS1	turquoise	0.800419445865549	1.02714396353559e-57
ELP3	turquoise	0.825730223268385	2.33184332636278e-64
TMEM14A	turquoise	0.913658974481158	4.07199207060417e-100
CA10	turquoise	0.852295327271326	1.33982115868305e-72
FHL2	turquoise	0.860616383131152	1.60978406616676e-75
KCNF1	turquoise	0.816480900316031	8.20993374252894e-62
LCMT1	turquoise	0.854440632671262	2.4638803987437e-73
ARIH1	turquoise	0.910877065642224	1.82074234796759e-98
BTF3L4	turquoise	0.866145247238992	1.44445738475068e-77
FAM78B	turquoise	0.857241981160943	2.59006146756059e-74
ZC3H15	turquoise	0.89060524817974	7.22779634619329e-88
CDK5	turquoise	0.887239669870542	2.60065653451202e-86
PSMD12	turquoise	0.816404933819867	8.60314066327206e-62
APBB1	turquoise	0.830063379747419	1.32526564717462e-65
HPRT1	turquoise	0.899029863779685	5.3634553933404e-92
TCP1	turquoise	0.842983959169958	1.54555713823096e-69
SEMA4F	turquoise	0.812696254311825	8.22692567876563e-61
PSMD1	turquoise	0.896313846092421	1.25741770041062e-90
PTGES2	turquoise	0.81332821352543	5.61948006955652e-61
GABBR2	turquoise	0.924043136579965	8.23766991970415e-107
NDUFA12	turquoise	0.837618405879553	7.31661219786724e-68
HMOX2	turquoise	0.843029641309232	1.49469683614643e-69
RANBP2	turquoise	0.834481665175057	6.54069291022068e-67
SUMO1	turquoise	0.880019133563226	3.91381215203113e-83
PPP2R1A	turquoise	0.858635079163534	8.29837869020543e-75
DNM1L	turquoise	0.925944733092619	3.86252998689841e-108
REPS2	turquoise	0.85467997548528	2.03628670996764e-73
ANKH	turquoise	0.846654087515208	1.01516692137479e-70
BRI3BP	turquoise	0.834010107032425	9.05553501453779e-67
DOC2A	turquoise	0.846054153288326	1.59203077310526e-70
GABRA4	turquoise	0.867113546221446	6.19135886301803e-78
SUPT4H1	turquoise	0.85118410846297	3.18721815366834e-72
ATP6V0D1	turquoise	0.901218343769203	3.9521749256365e-93
COPS3	turquoise	0.887770921367208	1.48858291403192e-86
OAZ1	turquoise	0.863342984722978	1.61605771235623e-76
CHIC1	turquoise	0.847697994018619	4.61853741721454e-71
UCHL5	turquoise	0.885616476650098	1.4059402981589e-85
SEH1L	turquoise	0.915380502301879	3.63319304573316e-101
SV2A	turquoise	0.812287602718703	1.0518400300817e-60
TMEM25	turquoise	0.869875440300522	5.32406194048993e-79
MPND	turquoise	0.845363772992709	2.66560167885014e-70
SUSD1	turquoise	0.844818139438245	3.99883194617889e-70
SLC1A1	turquoise	0.854094121649698	3.24491775322034e-73
CDKL2	turquoise	0.815915044538881	1.16266012527338e-61
DRP2	turquoise	0.866347913687917	1.21042349305766e-77
KLHDC3	turquoise	0.930496149724433	1.80407577956815e-111
YAF2	turquoise	0.83409334504994	8.55079041355778e-67
NKRF	turquoise	0.8148126093431	2.28228501288868e-61
ARHGDIG	turquoise	0.906894067614768	3.39927590482988e-96
FAM20B	turquoise	0.914272462057612	1.73114545656835e-100
NKIRAS1	turquoise	0.9358648976461	1.05573408400465e-115
BLVRA	turquoise	0.816597682742979	7.63989858141169e-62
LRRC20	turquoise	0.854963073559042	1.624548627884e-73
PSMA1	turquoise	0.88439201012811	4.93760763637476e-85
PRPS2	turquoise	0.849064147482193	1.63301069491255e-71
ARMCX2	turquoise	0.864835572203363	4.49553472429497e-77
ARPC5L	turquoise	0.930118202307619	3.47805251352794e-111
DZIP3	turquoise	0.852103411341293	1.55692741229037e-72
P2RX5	turquoise	0.813800877902628	4.22152777123915e-61
PJA1	turquoise	0.861848680909574	5.73091637317403e-76
TRIM37	turquoise	0.826565412128794	1.35006382693446e-64
DSTN	turquoise	0.921884076714382	2.41696210811379e-105
PIK3CB	turquoise	0.811166401888454	2.05775872973544e-60
FAM126B	turquoise	0.856664985329704	4.13535266397567e-74
CACNB4	turquoise	0.89875645277199	7.39803387437001e-92
GEMIN7	turquoise	0.817534611517964	4.28101430391743e-62
SLC6A17	turquoise	0.898541611957068	9.51892042629023e-92
ABI2	turquoise	0.814530345098561	2.71052167872283e-61
GNB5	turquoise	0.945556226089276	2.3029110770932e-124
TUBG1	turquoise	0.886905352683747	3.68931605700481e-86
ATP6AP1	turquoise	0.909558407249085	1.05627397069784e-97
ATP2B2	turquoise	0.864498860795779	6.00777937143237e-77
MAPK10	turquoise	0.912885829670628	1.18585712402803e-99
COX5A	turquoise	0.880423782223806	2.63027444052931e-83
ARHGAP20	turquoise	0.882291123972433	4.12401643338194e-84
EPHA4	turquoise	0.909511727007518	1.12354508374491e-97
LRSAM1	turquoise	0.850787913913363	4.33370444145285e-72
CHM	turquoise	0.89469554266143	7.90378507399905e-90
ACOT7	turquoise	0.952793014718766	6.13252182975767e-132
BBS7	turquoise	0.873462939473275	2.01921143556723e-80
RIMS1	turquoise	0.897151022597233	4.80038588476824e-91
PPP2R5D	turquoise	0.937925586717286	1.99805627215832e-117
NDUFAB1	turquoise	0.942452481527873	1.98842611652905e-121
ACP1	turquoise	0.835184781102839	4.01905765160726e-67
ZDHHC21	turquoise	0.84965388819221	1.03919010089319e-71
LSM4	turquoise	0.833599333408651	1.20124209017046e-66
GGH	turquoise	0.846123042023404	1.51201151012849e-70
SASH1	turquoise	-0.834315	7.3369441659789e-67
PRPF4	turquoise	0.812513496770128	9.18319481910546e-61
AMPH	turquoise	0.926680826887712	1.15581665210165e-108
VSNL1	turquoise	0.931009415414113	7.35389238601326e-112
ZYG11B	turquoise	0.873209694517717	2.55217743609557e-80
SCN2B	turquoise	0.924075904230418	7.81986717612094e-107
BTRC	turquoise	0.834862753770641	5.0247522682374e-67
PEBP1	turquoise	0.852691049135382	9.82359597614763e-73
MRFAP1L1	turquoise	0.815031927897906	1.99642551573911e-61
GOT2	turquoise	0.872518412138699	4.8249334375424e-80
TMEM126A	turquoise	0.885600533402668	1.4292566876339e-85
MAPK8IP2	turquoise	0.859064089351703	5.83041192323138e-75
ARF5	turquoise	0.880891813516264	1.65800231341148e-83
MIA3	turquoise	0.866094043963278	1.51035826845805e-77
CCKBR	turquoise	0.830084757864425	1.3063859946313e-65
PTPRN2	turquoise	0.89746034383122	3.35617485724435e-91
MKKS	turquoise	0.902932732252208	4.9080109783469e-94
MLLT11	turquoise	0.919894720961001	4.99354956734417e-104
FBXW7	turquoise	0.88052155415117	2.38893085143819e-83
NETO1	turquoise	0.887666133150216	1.66212930588998e-86
LMO4	turquoise	0.926380866413835	1.89265529793119e-108
UNC13A	turquoise	0.830026780214745	1.35821705023125e-65
OXR1	turquoise	0.909351030067433	1.38926950596839e-97
IMP4	turquoise	0.858520163485411	9.11945960625356e-75
MPPED1	turquoise	0.876543876251577	1.12133819185579e-81
MYO5A	turquoise	0.925087019374561	1.55107683094677e-107
CAMKK2	turquoise	0.846451798076248	1.18173975711581e-70
KIF3C	turquoise	0.926105361077019	2.97162325403225e-108
MAP3K9	turquoise	0.917262654017665	2.43750373479176e-102
GABRB3	turquoise	0.865817887422102	1.92061041114731e-77
ATP6AP2	turquoise	0.938542533383078	5.93278120488389e-118
ARHGEF11	turquoise	0.898211593265309	1.40045952777862e-91
ICA1L	turquoise	0.832309996193772	2.90165769061948e-66
NECAP2	turquoise	-0.813973	3.80237224213935e-61
MAP2	turquoise	0.866060915579629	1.55457414832218e-77
ASNS	turquoise	0.85452586481378	2.30227759852427e-73
NME7	turquoise	0.83266320320152	2.28058482154266e-66
PCDHAC2	turquoise	0.885010322070149	2.62306232428947e-85
ZNF540	turquoise	0.818286968289576	2.68230907493503e-62
MANBAL	turquoise	0.826974414059795	1.0319515451773e-64
NLGN4X	turquoise	0.812750650896712	7.96183416529782e-61
LNX1	turquoise	0.869614694632278	6.72787180531561e-79
MCM4	turquoise	0.842588462379391	2.06396655756344e-69
OPRL1	turquoise	0.813338259372321	5.58546771598343e-61
YWHAB	turquoise	0.912559593914927	1.85618689072316e-99
TBR1	turquoise	0.829906215896608	1.47260862146329e-65
SLC41A3	turquoise	0.822048514141328	2.50656256196793e-63
HTR2A	turquoise	0.828891955784388	2.9002349147519e-65
CNTNAP2	turquoise	0.880713594448969	1.97696808504354e-83
SPATS2	turquoise	0.826671325449531	1.25940344706316e-64
ISCU	turquoise	0.821316296917865	3.99356553290623e-63
UBE2T	turquoise	0.947569232964859	2.31362936495408e-126
ARL8B	turquoise	0.915576106608495	2.7518613699019e-101
GSTO1	turquoise	0.805475353106054	5.79765137377501e-59
CRHR1	turquoise	0.818886700150034	1.84494914373942e-62
SLC4A1AP	turquoise	0.878526211314245	1.6750944671396e-82
YPEL5	turquoise	0.919127620445004	1.57196102296554e-103
COX7B	turquoise	0.862366979244115	3.70058918870083e-76
PEF1	turquoise	0.850017259019992	7.8582881560701e-72
NMNAT2	turquoise	0.936529851333403	2.97796496289329e-116
DPP6	turquoise	0.820585778943186	6.34239264981285e-63
CYC1	turquoise	0.825718252352872	2.35013098917269e-64
RPP40	turquoise	0.898879791834705	6.39967910076234e-92
CCNDBP1	turquoise	0.896015657743419	1.76836948635012e-90
VDAC2	turquoise	0.894976272556493	5.75810775243979e-90
ATP6V1G2	turquoise	0.862719233692014	2.74617758875523e-76
DGUOK	turquoise	0.86990072215926	5.20447522013977e-79
CD99L2	turquoise	0.873666251833741	1.67244607744068e-80
RAB40C	turquoise	0.813686899824446	4.52332677710011e-61
DDX10	turquoise	0.877472507465636	4.6208389380374e-82
NDEL1	turquoise	0.876241853516295	1.49378240194478e-81
RTN4RL1	turquoise	0.830833842987265	7.89173935008127e-66
BCAP29	turquoise	0.812555202670255	8.95571520624204e-61
PPME1	turquoise	0.839734160545908	1.62598445504125e-68
TBCC	turquoise	0.81059732107721	2.88786544528908e-60
NDUFA4	turquoise	0.907996399226625	8.18860479217354e-97
NDUFA9	turquoise	0.918524974628747	3.83931166261445e-103
CRYM	turquoise	0.854544886271847	2.26767091754699e-73
RIC3	turquoise	0.848979855459068	1.7417142673027e-71
NDFIP1	turquoise	0.955521171792485	4.14913262365199e-135
GPRASP1	turquoise	0.900288435861542	1.20587672045496e-92
GABRB2	turquoise	0.896760858481173	7.52706926962e-91
HCCS	turquoise	0.937725095926337	2.95676193711243e-117
DLD	turquoise	0.908522603681802	4.12444939777313e-97
RTN3	turquoise	0.907736749381975	1.14688023150188e-96
AP4S1	turquoise	0.945798727305035	1.33551377683578e-124
TRIM23	turquoise	0.849784121534072	9.40228812463086e-72
GPR22	turquoise	0.825070871169064	3.58246781808836e-64
MECR	turquoise	0.837061255240459	1.08332213371895e-67
GABRG2	turquoise	0.913096911269179	8.8658648475819e-100
SYN1	turquoise	0.941361921313357	1.95711683038401e-120
RCHY1	turquoise	0.849196180943202	1.47609714125587e-71
TUBGCP5	turquoise	0.805912643663805	4.50356084587184e-59
MAPK9	turquoise	0.966492254271088	3.02309219575417e-150
FRMPD4	turquoise	0.928156472041798	9.90328909945237e-110
VPS41	turquoise	0.809401915417777	5.8631550862168e-60
OAT	turquoise	0.846030880067924	1.62000111171499e-70
EIF4E	turquoise	0.869653581482174	6.49731816507366e-79
DTX3	turquoise	0.84688799779967	8.51372622701952e-71
DLGAP2	turquoise	0.800342173281207	1.07258544464137e-57
MARK1	turquoise	0.877852943856485	3.20689461261827e-82
POLE3	turquoise	0.850767650732727	4.40224274368472e-72
RGS4	turquoise	0.928569213201275	4.9343027234708e-110
RAB3GAP1	turquoise	0.81848473505171	2.37127225444452e-62
SVOP	turquoise	0.891015449456009	4.63311139135058e-88
H2AFZ	turquoise	0.815455788209568	1.54069180472095e-61
VDAC1	turquoise	0.932336144995766	6.99820795649073e-113
CACNB1	turquoise	0.900650618968552	7.81954468784158e-93
HTR5A	turquoise	0.880778379505469	1.85453949394345e-83
PLD3	turquoise	0.823300306798085	1.1248569019503e-63
GNL1	turquoise	0.93129171085748	4.47587091853493e-112
CCNB1	turquoise	0.812303575512739	1.04179817212938e-60
MEF2C	turquoise	0.915741589261235	2.17428690238793e-101
RANBP9	turquoise	0.86772032758886	3.62870289121153e-78
HCN1	turquoise	0.814773171406875	2.33782640291805e-61
CNOT7	turquoise	0.865419250078395	2.71440736287554e-77
COPS4	turquoise	0.86810695576305	2.57812224443924e-78
PARP2	turquoise	0.864767083137378	4.76896651437547e-77
MRPL35	turquoise	0.893939816281386	1.84590725072762e-89
PAFAH1B1	turquoise	0.88285284824887	2.34739473941338e-84
TUBB	turquoise	0.806845376842461	2.62204372005266e-59
PCDH7	turquoise	0.851590755680611	2.32294713997257e-72
SLC45A1	turquoise	0.813163885202202	6.20586619007069e-61
SYT4	turquoise	0.907672617155663	1.24620283866507e-96
TM9SF4	turquoise	0.87414104098691	1.07573388282617e-80
PSMD8	turquoise	0.813238982838224	5.9307311491961e-61
SSBP2	turquoise	0.821548238746759	3.44655252559464e-63
NAPA	turquoise	0.928848615269362	3.07171800827808e-110
GPR158	turquoise	0.849482040946009	1.18571648378731e-71
RGS7	turquoise	0.935433224749473	2.38351422108736e-115
SNCB	turquoise	0.904309102229576	8.9389219877438e-95
SCN8A	turquoise	0.885088191648523	2.42158871636365e-85
PLCL2	turquoise	0.933153942967869	1.60292584485402e-113
LYSMD2	turquoise	0.886819549777206	4.03500859099979e-86
TAF9	turquoise	0.894923941354882	6.10873381342447e-90
AARSD1	turquoise	0.85298426932032	7.80098437654521e-73
HTRA2	turquoise	0.831135730815777	6.4365111168348e-66
CDC40	turquoise	0.867514174459528	4.35224726444684e-78
DPP10	turquoise	0.830287457477722	1.14010310673643e-65
FEM1B	turquoise	0.8505021200948	5.40606272776751e-72
KCNQ3	turquoise	0.887274598225518	2.50720116047718e-86
SH3GL2	turquoise	0.885469795937172	1.63548647788459e-85
GOT1	turquoise	0.960176888213774	5.23837445129175e-141
RPS6KA6	turquoise	0.80562821835561	5.3080740339073e-59
TSC22D4	turquoise	-0.811565	1.62152428564998e-60
WASF2	turquoise	-0.803184	2.15583246228198e-58
THY1	turquoise	0.898536027849047	9.58141799218118e-92
WDR46	turquoise	0.808939776243089	7.69925085541864e-60
ARMCX5	turquoise	0.882721568252123	2.67852009945477e-84
DPP8	turquoise	0.864442097280135	6.30827467012607e-77
MAP2K4	turquoise	0.920209420986034	3.1092140064833e-104
AP2M1	turquoise	0.960588436227121	1.45968013951531e-141
ARL1	turquoise	0.827337960094683	8.12223974524085e-65
GAL3ST3	turquoise	0.812400507562645	9.82862432312405e-61
GNG3	turquoise	0.956264980784672	5.23824393812727e-136
RUNDC1	turquoise	0.835794658869489	2.62943082935826e-67
RIT2	turquoise	0.860522563024017	1.74076739058221e-75
KIF3A	turquoise	0.851685737007058	2.15721662282609e-72
MAD2L1BP	turquoise	0.85559848558822	9.76724525050358e-74
PEG3	turquoise	0.842779780182271	1.79464980239375e-69
DUSP3	turquoise	0.882652588691597	2.87064617608471e-84
ACTR1B	turquoise	0.809962417375637	4.2091720475417e-60
RHBDD2	turquoise	0.852054493724837	1.61762541013794e-72
PDE1B	turquoise	0.877297247904297	5.46542162178226e-82
TRIM32	turquoise	0.841869138225041	3.48567782300807e-69
PDHB	turquoise	0.819517941173625	1.24242261115151e-62
SLC25A14	turquoise	0.958954489061435	2.15585359500891e-139
MAL2	turquoise	0.948855354388571	1.11184236496261e-127
KCNAB2	turquoise	0.879767957436801	5.0052220484975e-83
ANKRD39	turquoise	0.90238337091715	9.61680496127171e-94
COP1	turquoise	0.82093282297292	5.0924908163068e-63
PDF	turquoise	0.82888082091749	2.92182256681772e-65
JPH1	turquoise	0.805530397788266	5.61641601321174e-59
TAC3	turquoise	0.81629401109923	9.21099561483304e-62
TAX1BP1	turquoise	0.835313432945666	3.67550831499895e-67
TM2D2	turquoise	0.817126339278074	5.51232270388695e-62
SYNJ1	turquoise	0.921252923503087	6.37189166725653e-105
GRM5	turquoise	0.825269381881717	3.14862153273493e-64
GAS7	turquoise	0.863637047585022	1.25748169579622e-76
NEFL	turquoise	0.893849485757274	2.04199423972741e-89
SYT1	turquoise	0.911586407643026	6.99201229179087e-99
BOLA3	turquoise	0.85412912622463	3.15600270024656e-73
JAZF1	turquoise	0.916156759374056	1.20145874840152e-101
PANX1	turquoise	0.914307858397419	1.64746326766115e-100
PPM1A	turquoise	0.822951878733559	1.40679587404894e-63
ATP6V1E1	turquoise	0.908360232732608	5.09874814200925e-97
B4GALT6	turquoise	0.93065000915933	1.37955558194054e-111
ALAS1	turquoise	0.915626477265387	2.56157529895707e-101
PCMT1	turquoise	0.943941140038141	8.14894283983818e-123
RAB15	turquoise	0.830954578079454	7.27429248567247e-66
SLC25A4	turquoise	0.922557896756101	8.50895736646821e-106
RTN4R	turquoise	0.830654776345866	8.9042532442648e-66
ARF3	turquoise	0.937970419064055	1.83007596184856e-117
ACTR2	turquoise	0.84072247299797	7.9934185126972e-69
RASSF5	turquoise	0.858900740724905	6.67001340662056e-75
GTF2H1	turquoise	0.833369454156456	1.40656413089306e-66
TRIM3	turquoise	0.894355923656102	1.15804788323266e-89
RAB11A	turquoise	0.906623010199082	4.81074862604846e-96
ATP2A2	turquoise	0.818915834624801	1.8116477676097e-62
NUDT21	turquoise	0.81239670584864	9.85110458664615e-61
TUBB3	turquoise	0.833818421777096	1.03328666768644e-66
ZFAND1	turquoise	0.802182316545189	3.80594964050987e-58
G3BP2	turquoise	0.891605285477966	2.43670959545908e-88
NDUFS3	turquoise	0.876444777526448	1.23208260064126e-81
OPTN	turquoise	0.878964443938453	1.09534946722982e-82
COQ3	turquoise	0.851670124078078	2.18363152918166e-72
MORF4L1	turquoise	0.826445380201851	1.46064035200065e-64
DNAJC11	turquoise	0.869004314868641	1.16128659549983e-78
ADCY1	turquoise	0.916646637144847	5.94323194147936e-102
ZBTB20	turquoise	-0.800747	8.54787392973599e-58
PNMA1	turquoise	0.936657599790763	2.3315450161594e-116
TOMM22	turquoise	0.82928432498959	2.23251816088728e-65
PRNP	turquoise	0.814152723813972	3.41009631266505e-61
TUSC3	turquoise	0.905297398417615	2.58970391185056e-95
PPP2R5E	turquoise	0.898654703338175	8.33667737408982e-92
NRXN1	turquoise	0.902204563264482	1.19601960301354e-93
SLC25A40	turquoise	0.867301535713435	5.24832774559052e-78
NUDT10	turquoise	0.809733232562649	4.82067870619479e-60
VAMP4	turquoise	0.809498954293887	5.53664087921151e-60
RAB6B	turquoise	0.917837531643354	1.05435874453597e-102
RTF1	turquoise	0.834769566885326	5.35972270995925e-67
GRIN2A	turquoise	0.942048389565635	4.66377185566175e-121
AQP11	turquoise	0.826778467757108	1.17382744333197e-64
CNTN4	turquoise	0.863937992473404	9.72148874458766e-77
RNF14	turquoise	0.861814801788274	5.89676265456176e-76
ANKMY2	turquoise	0.871602981430075	1.11500908078652e-79
ATP6V0B	turquoise	0.833321690946894	1.45339959937114e-66
NUDT4	turquoise	0.854269153790654	2.82382169193472e-73
MRPL15	turquoise	0.890383141602788	9.18878528207052e-88
SLC30A3	turquoise	0.818934015449994	1.79116896877154e-62
MRPS30	turquoise	0.870887937879651	2.13547608300226e-79
PTS	turquoise	0.834203951881966	7.92295635666053e-67
SCG5	turquoise	0.955487639707282	4.55105677451307e-135
PINK1	turquoise	0.843018296407467	1.5071708186828e-69
HSPBP1	turquoise	0.820571243908809	6.40089906014728e-63
LRTM2	turquoise	0.827791947740367	6.01840443534599e-65
STMN2	turquoise	0.942163540603403	3.66022771520016e-121
PPP1R3F	turquoise	0.853668298877484	4.5471114359508e-73
GFM2	turquoise	0.875688842268134	2.52057210317456e-81
MRPS23	turquoise	0.867809890785049	3.3527787230245e-78
SPRYD3	turquoise	0.911209022653357	1.16457893135191e-98
MAPK14	turquoise	0.810530194364062	3.00542038484922e-60
SPINT2	turquoise	0.851361374950306	2.77701729094905e-72
PDHX	turquoise	0.821396901628082	3.79435837678124e-63
NDUFB3	turquoise	0.813685178358161	4.52804499224208e-61
PTPRN	turquoise	0.864590076694303	5.55433429166752e-77
APLP2	turquoise	0.842461514599333	2.26438483711477e-69
DCTN3	turquoise	0.918949154073996	2.0492809586735e-103
PSMC1	turquoise	0.858243503877871	1.14411665927941e-74
ITFG1	turquoise	0.935618486779035	1.68165136711622e-115
ATP6V0C	turquoise	0.923129332779593	3.48448190161336e-106
SNX10	turquoise	0.849287907182871	1.37597327388419e-71
FBXL2	turquoise	0.894093373623474	1.55448007405673e-89
INSIG2	turquoise	0.867426456600628	4.70188065330678e-78
TMEM121	turquoise	0.824301370919867	5.89971057892469e-64
ATG5	turquoise	0.925142095338388	1.41932222582511e-107
MAPRE3	turquoise	0.898742949221256	7.51630231351677e-92
SLC25A11	turquoise	0.892801132264168	6.54675032534304e-89
SLC8A1	turquoise	0.803495653457449	1.80468369715385e-58
STAMBPL1	turquoise	0.858391361521125	1.01356933312404e-74
NME1	turquoise	0.87982826438517	4.71842512364118e-83
ATRN	turquoise	0.828925355088792	2.83642513118106e-65
CALM3	turquoise	0.857138341844514	2.81757074706767e-74
RRAGA	turquoise	0.890198356726668	1.12155649251985e-87
SARS	turquoise	0.805358743088598	6.20093375665251e-59
UPRT	turquoise	0.807527542089482	1.76205099411458e-59
SCAMP1	turquoise	0.908068967279111	7.45146033191817e-97
IDH3G	turquoise	0.814126195864454	3.46547680032886e-61
GLT1D1	turquoise	0.94497759595901	8.36645202867323e-124
CAP2	turquoise	0.89061487790587	7.15287808510091e-88
ZNHIT3	turquoise	0.855223454504348	1.31921208160261e-73
IDH3B	turquoise	0.906479647375502	5.77828134544902e-96
USP11	turquoise	0.861683154314024	6.58757857672637e-76
EEF1A2	turquoise	0.931082534587039	6.46771702293187e-112
CCDC34	turquoise	0.859048518806545	5.90570530967427e-75
ZNF25	turquoise	0.850390342810552	5.89361482552079e-72
SERPINI1	turquoise	0.921250483165632	6.39571821145452e-105
GGA3	turquoise	0.820136577146436	8.42035161354891e-63
BCAS2	turquoise	0.894219052961524	1.35027705713709e-89
FAIM2	turquoise	0.875247845532338	3.81866464670965e-81
SRP68	turquoise	0.814920972759952	2.13631133048881e-61
ARL6	turquoise	0.928622310756929	4.50994853184118e-110
RASA1	turquoise	0.853462817868204	5.34907140866362e-73
PJA2	turquoise	0.879759405281328	5.04726733850872e-83
NIPSNAP1	turquoise	0.867551824163588	4.21019905367429e-78
CUL3	turquoise	0.881656015390857	7.77189464550899e-84
TPI1	turquoise	0.899507707489357	3.05053035395273e-92
NAP1L2	turquoise	0.881258339893278	1.1535731479576e-83
FAM102B	turquoise	0.812901375228803	7.27068203004352e-61
ICA1	turquoise	0.859573640535501	3.82795004542395e-75
NRCAM	turquoise	0.875730504535283	2.42336870910782e-81
PSMD11	turquoise	0.834044978974138	8.84058163373219e-67
SLC8A3	turquoise	0.813444228630117	5.23886971318748e-61
TBC1D7	turquoise	0.879419707952381	7.03293223709423e-83
SOD1	turquoise	0.825200603574483	3.29270116437764e-64
CACNA2D1	turquoise	0.854871854947516	1.7472974208582e-73
DNAJC5	turquoise	0.932722889724967	3.49377699993706e-113
MEF2D	turquoise	0.83052957305969	9.68760367207004e-66
MPP1	turquoise	0.826513558600865	1.39677707843709e-64
GDAP1	turquoise	0.930707113858018	1.24860864510766e-111
KCNK3	turquoise	0.818616927566353	2.18356377583702e-62
LYNX1	turquoise	0.826117760062163	1.81019941093193e-64
EXOSC6	turquoise	0.827810184924522	5.94625249355956e-65
MAPK8	turquoise	0.90461055808519	6.13470770863387e-95
NOLC1	turquoise	0.814128893101183	3.45980555071421e-61
IQSEC1	turquoise	0.859009754049306	6.09736738122449e-75
CD200	turquoise	0.921296290330951	5.96285471554265e-105
SLC2A13	turquoise	0.85578370126789	8.41715038246028e-74
METAP1	turquoise	0.913278405700104	6.90012962596991e-100
DHDDS	turquoise	0.825075361684187	3.57202841603022e-64
CAMK1G	turquoise	0.878303719375512	2.0769725462762e-82
SENP2	turquoise	0.83565654768902	2.89504600449246e-67
TM6SF1	turquoise	0.840698869042674	8.13059343559375e-69
SNCA	turquoise	0.887929727839147	1.2592215995177e-86
PLAA	turquoise	0.80036898957856	1.0565945696379e-57
TPM3	turquoise	0.830439110671344	1.02956958288229e-65
YIPF5	turquoise	0.83027866169849	1.1468628361158e-65
HIGD1A	turquoise	0.814255060960426	3.20454398652442e-61
ENO2	turquoise	0.930915766486242	8.66665632794611e-112
SMS	turquoise	0.820458990446725	6.87110915721859e-63
RAB39B	turquoise	0.861246160928128	9.50768958712981e-76
TERF2IP	turquoise	0.876893213666714	8.04016937633517e-82
EPDR1	turquoise	0.849501545970478	1.16810636980256e-71
CADPS	turquoise	0.923615678929956	1.62092088979554e-106
BBS12	turquoise	0.826383046689862	1.52155455272364e-64
ADAM23	turquoise	0.882636266061016	2.91807100006735e-84
SRD5A1	turquoise	0.899331660722143	3.75670179766239e-92
MKRN1	turquoise	0.886635753086459	4.88722865014005e-86
HECW1	turquoise	0.841154889892196	5.84981362245624e-69
AK5	turquoise	0.809689045616358	4.94831296685318e-60
SLC25A32	turquoise	0.884341121001247	5.20063093433922e-85
NDFIP2	turquoise	0.910396534511267	3.4661825511622e-98
KCTD16	turquoise	0.892468465200864	9.45114708812225e-89
NXPH1	turquoise	0.820511518258681	6.64696829142889e-63
FASTKD2	turquoise	0.854574662312325	2.21452982936614e-73
RGPD5	turquoise	0.87148192045996	1.24502518412039e-79
UQCRFS1	turquoise	0.90698108382624	3.03997048782265e-96
LMBR1	turquoise	0.864713401617428	4.99474463547222e-77
STS	turquoise	0.821159132391692	4.41223264946814e-63
PRMT8	turquoise	0.899727042546312	2.35219330366108e-92
GFRA2	turquoise	0.828709226979521	3.27534061122778e-65
DLGAP1	turquoise	0.924525570543375	3.81911563827875e-107
DGKI	turquoise	0.807308990188394	2.0016954500804e-59
AFF3	turquoise	0.85559338822105	9.80728694180543e-74
VDAC3	turquoise	0.92206811307459	1.81904485080055e-105
MTCH1	turquoise	0.806128648510193	3.97436017021616e-59
IARS	turquoise	0.921407688806237	5.02761358033908e-105
VPS26B	turquoise	0.913777866665242	3.4516998982604e-100
SMAP1	turquoise	0.844201867901096	6.31042112507075e-70
PIAS2	turquoise	0.917375951236279	2.06740794032766e-102
MRPL37	turquoise	0.863118511270018	1.95639808936702e-76
PPP1R7	turquoise	0.916041033874805	1.41791157432082e-101
NDUFS2	turquoise	0.811128074950672	2.10534222512596e-60
KCNQ5	turquoise	0.853742108602481	4.28913703756311e-73
SGTB	turquoise	0.826617755742142	1.30447841022952e-64
CREG2	turquoise	0.841735757595985	3.84027176344375e-69
DDX25	turquoise	0.843901445326718	7.87643119644149e-70
STOML2	turquoise	0.833441320744519	1.33889565841978e-66
ZMAT3	turquoise	0.836384581526466	1.74143586274984e-67
PCSK1N	turquoise	0.827232501025575	8.70692603794931e-65
MRPL44	turquoise	0.807976085447762	1.35562015918011e-59
SSBP3	turquoise	0.800934449390101	7.69340205120562e-58
RAN	turquoise	0.905384472445858	2.32040086076508e-95
ATP6V1D	turquoise	0.873602946040176	1.77356364995349e-80
PRKAR1B	turquoise	0.914500643382981	1.25734910732912e-100
RAB6A	turquoise	0.884021361665256	7.20177696261148e-85
ABLIM2	turquoise	0.846821373904535	8.95155592047844e-71
PREP	turquoise	0.857357307520714	2.35824037369276e-74
COX6C	turquoise	0.908773099801071	2.97129388059627e-97
UBE2N	turquoise	0.941124588690665	3.20049111805449e-120
USP14	turquoise	0.827881244056191	5.67320007467541e-65
MRPL3	turquoise	0.852968146355061	7.90060431907891e-73
COG1	turquoise	0.805602176630061	5.3884845726331e-59
VKORC1L1	turquoise	0.810919834976136	2.38355830096469e-60
UBE2D2	turquoise	0.871263993150166	1.51803652326232e-79
ASH2L	turquoise	0.8547414323221	1.93891637912231e-73
ARHGEF9	turquoise	0.90267632437465	6.72153001039357e-94
CDC27	turquoise	0.840552592294883	9.0342116108675e-69
ZMYM4	turquoise	0.85547829966485	1.07559092277175e-73
NBEA	turquoise	0.889627691222403	2.07097957536177e-87
CDKN2D	turquoise	0.90611728940439	9.17034328759277e-96
POLR3K	turquoise	0.835511923624001	3.20168404162984e-67
PFDN4	turquoise	0.842463480493459	2.26113890215936e-69
GALNT9	turquoise	0.892695421870268	7.35789042963433e-89
THRB	turquoise	0.875502616610043	3.00447124493189e-81
GABARAPL1	turquoise	0.938504198234218	6.400077787383e-118
YTHDC2	turquoise	0.804108524309444	1.27155851907501e-58
AP2S1	turquoise	0.930087394146808	3.66862884409387e-111
EXOC6	turquoise	0.834476868343134	6.56240829898623e-67
ARNTL2	turquoise	0.824260058293866	6.05943490995089e-64
MAPK13	turquoise	0.849783008276826	9.410338510098e-72
GLS2	turquoise	0.82684446448757	1.12400770297981e-64
MAP1LC3A	turquoise	0.808940892592661	7.69419255159529e-60
SLU7	turquoise	0.808021575820101	1.31999328944835e-59
DYNC1I1	turquoise	0.936583199881898	2.68884079579487e-116
ATXN10	turquoise	0.850712408312767	4.59459666917654e-72
CCT2	turquoise	0.875262655867193	3.76585607681038e-81
ENTPD6	turquoise	0.805252980592149	6.59064951090755e-59
HMGCLL1	turquoise	0.85190673570077	1.81556439122786e-72
TSPYL5	turquoise	0.881230305323016	1.18607813571619e-83
NCALD	turquoise	0.910425990378101	3.33240318433728e-98
NDUFA8	turquoise	0.89042803293903	8.75397247872704e-88
ACOT8	turquoise	0.848612161070105	2.30602818481744e-71
ATP6V0A1	turquoise	0.943753846841688	1.22385471679059e-122
CYCS	turquoise	0.842392548788929	2.38122397019787e-69
FOXJ3	turquoise	0.830021674737116	1.36287765085547e-65
SV2B	turquoise	0.913526414346714	4.89451798756177e-100
SEC23A	turquoise	0.898248673962148	1.34109189609927e-91
PDE8B	turquoise	0.801896651608863	4.47329053195098e-58
FEN1	turquoise	0.846294308264345	1.3299251283157e-70
PLCB1	turquoise	0.919178028768125	1.45836583782364e-103
RAD1	turquoise	0.9335968948138	7.15858139419187e-114
SLC1A6	turquoise	0.866356265053366	1.20163136971399e-77
MRPS17	turquoise	0.856892247501182	3.44019714042032e-74
HAGH	turquoise	0.8082241795152	1.17225071075343e-59
SUMO3	turquoise	0.810964008906715	2.32165086600702e-60
TMOD2	turquoise	0.832889285974826	1.95418139058274e-66
SUCLA2	turquoise	0.894249789444771	1.30452720000623e-89
ADAM11	turquoise	0.863833452300106	1.06313547552531e-76
BTBD10	turquoise	0.961227226878397	1.95469051692106e-142
TOMM20	turquoise	0.916697256204816	5.52495820257285e-102
RANGAP1	turquoise	0.814397822157788	2.93814020055777e-61
GARS	turquoise	0.911372702661079	9.33667648693883e-99
ENSA	turquoise	0.896784761836513	7.32285345801377e-91
VPS35	turquoise	0.937999135800866	1.72991592037276e-117
NICN1	turquoise	0.861094436580579	1.07962723940314e-75
KPNA6	turquoise	0.889593271598758	2.14879047681955e-87
PACSIN1	turquoise	0.873439867377591	2.06280879834669e-80
TRIM46	turquoise	0.838227976303879	4.75428352626268e-68
CLSTN3	turquoise	0.909032739465646	2.1129632240616e-97
INA	turquoise	0.875143369187456	4.21262252172547e-81
RHEBL1	turquoise	0.862447825134417	3.45598176385868e-76
ATP6V1C1	turquoise	0.943055261725439	5.51104259585373e-122
YTHDF2	turquoise	0.823294197309935	1.12928173273809e-63
GDAP1L1	turquoise	0.927529419120267	2.8313316514443e-109
RALB	turquoise	0.887909395923488	1.28650744391324e-86
ARPC1A	turquoise	0.843492314644723	1.06441168922507e-69
PPM1L	turquoise	0.883148631784619	1.74266211216875e-84
BHLHB9	turquoise	0.93001049076398	4.19072013853451e-111
TSPAN5	turquoise	0.905517456350952	1.9617493750572e-95
HIVEP2	turquoise	0.91617461853504	1.17110957301966e-101
FAM107A	turquoise	-0.817621	4.05834767497364e-62
KCNV1	turquoise	0.88931890356301	2.8819743382683e-87
FABP3	turquoise	0.83667260824715	1.4232293798144e-67
TAGLN3	turquoise	0.914996785450648	6.25380757462277e-101
CX3CL1	turquoise	0.802729892979778	2.79027772348729e-58
DLG3	turquoise	0.904604074683286	6.18465967340946e-95
POLR3F	turquoise	0.81410907063121	3.50169990819249e-61
GPHN	turquoise	0.858098391821359	1.28840419057807e-74
MACF1	turquoise	-0.828125	4.82856142730083e-65
ATP1A1	turquoise	0.870889383339982	2.13268105890566e-79
FH	turquoise	0.818171219393739	2.88275064897973e-62
CALM1	turquoise	0.89513783836549	4.79663779852813e-90
DCUN1D5	turquoise	0.802758513948957	2.74529594320724e-58
PLEKHB2	turquoise	0.915843592716459	1.87995868144632e-101
TRAPPC6B	turquoise	0.88454101467708	4.24091460874018e-85
GUCY1A2	turquoise	0.843496594168745	1.06106896910141e-69
BAG4	turquoise	0.836115668288549	2.10170190534755e-67
ACTR10	turquoise	0.886340005132845	6.64764434823157e-86
DYNC1LI1	turquoise	0.952648429024086	8.91966514160735e-132
STXBP5	turquoise	0.882959262907521	2.10902444698732e-84
STXBP1	turquoise	0.879208108185009	8.64301459453116e-83
SLC16A14	turquoise	0.909991628675189	5.94607884088543e-98
PFN2	turquoise	0.936122065755468	6.4816820867779e-116
LSM11	turquoise	0.878632083259512	1.51194123942429e-82
PGAM1	turquoise	0.848484861116988	2.54090260970298e-71
PSMC3	turquoise	0.862937854745037	2.28112456115118e-76
NFYC	turquoise	0.817684617592615	3.90067343581309e-62
SPIN1	turquoise	0.8265194212208	1.39141639433263e-64
TMEM38A	turquoise	0.830850681678419	7.80260744238927e-66
SAE1	turquoise	0.900357574504553	1.11031822079258e-92
MDH2	turquoise	0.960518841746265	1.81348718931659e-141
FXYD6	turquoise	0.864663545780719	5.21390255536211e-77
TUSC2	turquoise	0.891429854308924	2.95103149333498e-88
TBC1D9	turquoise	0.935362558987519	2.72194902280558e-115
MRPS10	turquoise	0.879144765028462	9.19249359532586e-83
INPP4A	turquoise	0.941122102868894	3.21698597650158e-120
UQCRH	turquoise	0.906817311306493	3.75096754320035e-96
STX1A	turquoise	0.83319249039371	1.58797158940409e-66
PRKACA	turquoise	0.85720165649137	2.67633429904035e-74
JAKMIP1	turquoise	0.801106917905691	6.98237645990852e-58
ARL4C	turquoise	0.858936513714289	6.47645731764123e-75
MRPS35	turquoise	0.826132318818022	1.79303887160568e-64
PPP2CA	turquoise	0.941772547500084	8.3164398976057e-121
C1QTNF4	turquoise	0.884948700940726	2.79419527742742e-85
CDS1	turquoise	0.836423373795402	1.69478575811736e-67
SYT5	turquoise	0.853912188274515	3.74857873732103e-73
LMBRD2	turquoise	0.81834628063343	2.58501004400753e-62
COPS7A	turquoise	0.945863596703986	1.15389198276468e-124
BRAF	turquoise	0.843967908687637	7.49978264507291e-70
IMP3	turquoise	0.837290505082759	9.21938243410142e-68
SNAP91	turquoise	0.906458335679679	5.93770512733987e-96
CHMP4B	turquoise	0.854776404810765	1.88558118795655e-73
COX10	turquoise	0.804911443741503	8.02232056913017e-59
ARFGEF1	turquoise	0.868311177557751	2.15130366091742e-78
DNAJC18	turquoise	0.885362125095699	1.8272679881968e-85
DDX1	turquoise	0.936464710183297	3.37307733296629e-116
PPP1R14C	turquoise	0.858661585712557	8.11963646994577e-75
DNAJA2	turquoise	0.915552365318747	2.84634397842316e-101
SLC25A12	turquoise	0.801337073442646	6.1339025519086e-58
SMYD3	turquoise	0.888763397683215	5.20955754795394e-87
SLC27A4	turquoise	0.854824200113905	1.81503355679503e-73
B4GALT5	turquoise	0.838294320842006	4.53587327050482e-68
STAU2	turquoise	0.91944275439621	9.82752152946619e-104
MYT1L	turquoise	0.909092650890613	1.95283568512364e-97
ROCK2	turquoise	0.842147400682078	2.84697712420314e-69
EHD3	turquoise	0.846731113365011	9.58048431315725e-71
CHRM1	turquoise	0.904112895808446	1.14131103235646e-94
ACLY	turquoise	0.8694283992141	7.94984362114322e-79
HLF	turquoise	0.8943043844627	1.22702116480319e-89
SLC17A7	turquoise	0.854513747996673	2.32459456507441e-73
FBXO28	turquoise	0.822732998713983	1.6186049456724e-63
CDK5R1	turquoise	0.803037334850128	2.34297635492361e-58
TOLLIP	turquoise	0.93931774684334	1.26712219629608e-118
KCNS2	turquoise	0.848745344282519	2.08330530335446e-71
UBR1	turquoise	0.820870806474618	5.29638464039285e-63
DCTN5	turquoise	0.876472091104478	1.20052056536055e-81
ANAPC1	turquoise	0.86477408068189	4.74029068855373e-77
MCHR2	turquoise	0.820727555031154	5.79877533515149e-63
BLOC1S2	turquoise	0.823538450358502	9.65128859644707e-64
MAP1LC3B	turquoise	0.83200792119328	3.56377514454889e-66
MOAP1	turquoise	0.944343347383859	3.38635776928231e-123
CAB39	turquoise	0.887120482577702	2.94631087698724e-86
RAC3	turquoise	0.801516339012456	5.54447397488445e-58
HABP4	turquoise	0.877232753799265	5.81330631057453e-82
AGGF1	turquoise	0.813333811758046	5.60050084533974e-61
NLK	turquoise	0.877081807389103	6.71564387339081e-82
EIF4E3	turquoise	0.88698627394861	3.39024824344906e-86
PHTF1	turquoise	0.82865658836563	3.39204530904576e-65
PPP2R2C	turquoise	0.87459756547857	7.0257950242509e-81
NEGR1	turquoise	0.928601172729448	4.67436476795651e-110
UBL4A	turquoise	0.886627716578925	4.92831079968736e-86
TMEM65	turquoise	0.821518174075007	3.51303760713316e-63
SUB1	turquoise	0.826816244747359	1.14504872225059e-64
NELL1	turquoise	0.848597060712938	2.33272384251125e-71
PRKCE	turquoise	0.852963282446034	7.93090392515106e-73
GPI	turquoise	0.84680853249807	9.03847361488766e-71
CKMT1B	turquoise	0.836073038187204	2.16522705594441e-67
TIMM17A	turquoise	0.919247277063853	1.31547207185755e-103
AKT3	turquoise	0.838464834489067	4.0190727157387e-68
GNB1	turquoise	0.838045408982578	5.4105420216226e-68
PAK1	turquoise	0.938067927981745	1.51154272827392e-117
ATRNL1	turquoise	0.918079305033318	7.39817406647609e-103
YWHAZ	turquoise	0.864146150785028	8.13331250200968e-77
WSB2	turquoise	0.881802663524811	6.71616836210754e-84
CIAPIN1	turquoise	0.867724413814108	3.61563793510616e-78
CCK	turquoise	0.92855701920946	5.03721433222756e-110
NAP1L5	turquoise	0.923680102383609	1.4640923455565e-106
CAND1	turquoise	0.848329342689997	2.86019961602799e-71
PDK3	turquoise	0.832023649299045	3.52587554981757e-66
DENR	turquoise	0.873361801067643	2.21735674732884e-80
CDKN3	turquoise	0.822317490934819	2.11123978891393e-63
API5	turquoise	0.85384622484231	3.94971056937297e-73
ANKRD26	turquoise	0.838550129746892	3.78288857008919e-68
ZMAT2	turquoise	0.88882089417681	4.90063807753461e-87
GSK3B	turquoise	0.92625005824452	2.34524975572101e-108
MRPS7	turquoise	0.851542536108472	2.41184951036353e-72
MDH1	turquoise	0.953773595833819	4.68253221688585e-133
PITPNB	turquoise	0.873005106237644	3.08272587229212e-80
PIN1	turquoise	0.904958432421239	3.9668854625423e-95
RABIF	turquoise	0.813814500543463	4.18681790520284e-61
LMTK2	turquoise	0.856988816115159	3.18110386384208e-74
MKRN2	turquoise	0.801552346218409	5.43302755423574e-58
PRKCI	turquoise	0.888478614853077	7.04823309966789e-87
PNMA2	turquoise	0.915680847573858	2.37079957474207e-101
PITPNA	turquoise	0.925192151435566	1.30923285492767e-107
MRPS36	turquoise	0.820637572785178	6.13818472918819e-63
ATP6V1F	turquoise	0.867191297310416	5.78252863243993e-78
ABCG4	turquoise	0.802786563279087	2.70190920745971e-58
PARG	turquoise	0.820329736092045	7.45501686921119e-63
FNDC4	turquoise	0.819470272610257	1.28014732288354e-62
CACNA2D3	turquoise	0.825652155451865	2.45369206738692e-64
ANKRD13C	turquoise	0.847334885366428	6.07808172163159e-71
UBE2V2	turquoise	0.956231783370246	5.74952155126596e-136
TRAPPC1	turquoise	0.806925256445841	2.50300703202214e-59
DGKE	turquoise	0.818319469498727	2.62855183788154e-62
NETO2	turquoise	0.880177716603258	3.34990378278708e-83
OLFM3	turquoise	0.899543549214162	2.92377339960747e-92
TXNL4A	turquoise	0.852744500665634	9.41966578582324e-73
PPP5C	turquoise	0.843490317581134	1.0659751553214e-69
ELAVL4	turquoise	0.880780690634544	1.85031366404592e-83
ARFGEF2	turquoise	0.838611934469543	3.62039023414271e-68
GHITM	turquoise	0.940906705521632	5.01800743999884e-120
SPOCK2	turquoise	0.811054443845159	2.19983350728798e-60
ZWILCH	turquoise	0.834713631624976	5.57131207245724e-67
LDB2	turquoise	0.858823108023717	7.10999103589229e-75
SYNGR3	turquoise	0.927991547673145	1.30668202155468e-109
SLC6A7	turquoise	0.804542972147267	9.9132281127779e-59
MRPL1	turquoise	0.856594238533065	4.37891385002509e-74
POP7	turquoise	0.905093084572733	3.34937488551807e-95
KCNJ9	turquoise	0.873327658144183	2.28850484473042e-80
SNAPC5	turquoise	0.904582565614609	6.35328318621968e-95
ACTL6B	turquoise	0.940407498712601	1.3971483580593e-119
LRRC8B	turquoise	0.84168100062841	3.99598334020215e-69
BSN	turquoise	0.828718334606525	3.25555560095904e-65
IRGQ	turquoise	0.867529664185107	4.29324028061709e-78
NDUFV2	turquoise	0.880523462297891	2.3844459494631e-83
BEX2	turquoise	0.85939257257738	4.44613276515473e-75
GLRB	turquoise	0.928192088365784	9.32701679964385e-110
DNAJC19	turquoise	0.880212130868056	3.23859591099997e-83
NARS	turquoise	0.827377492817788	7.91322942429434e-65
NGEF	turquoise	0.895284713317661	4.06158882854472e-90
TBL1XR1	turquoise	0.836830937713448	1.27359164519833e-67
RAB35	turquoise	0.8009752995607	7.51877259917672e-58
NAPG	turquoise	0.897965195333698	1.86676999294966e-91
BZW2	turquoise	0.841556426995342	4.37391246119951e-69
KIF17	turquoise	0.820066130321326	8.80239450816552e-63
RAB3C	turquoise	0.896188881393715	1.45076615059665e-90
RTN4IP1	turquoise	0.866174257115328	1.40839308047559e-77
NRGN	turquoise	0.885764279820233	1.20696092093349e-85
SYP	turquoise	0.92213992923066	1.62778276709695e-105
ATP6V1A	turquoise	0.943228762632094	3.79929848862847e-122
BRF2	turquoise	0.881948924246877	5.80496841031173e-84
DLAT	turquoise	0.892847166119278	6.22183908698447e-89
AGK	turquoise	0.905723706457174	1.51124724864616e-95
AKIRIN2	turquoise	0.80519671564695	6.80775713428287e-59
AMN1	turquoise	0.883661888191062	1.03725796335945e-84
ANKRD34A	turquoise	0.81662977193459	7.49025014069404e-62
APOO	turquoise	0.93018602939816	3.09238087450994e-111
ARPP19	turquoise	0.820727023220453	5.80072566375369e-63
ASAH2B	turquoise	0.859843886799059	3.06026646938224e-75
ATL1	turquoise	0.932696259590689	3.6654422157877e-113
ATL2	turquoise	0.814764867594232	2.34969030755484e-61
B4GALNT1	turquoise	0.872945704390336	3.25629549307452e-80
BEX4	turquoise	0.896339411456966	1.22112938148041e-90
BEX5	turquoise	0.921021609823587	9.07153002658783e-105
BRCC3	turquoise	0.848014630361173	3.63288484505024e-71
CADM2	turquoise	0.859149083615894	5.43586793251822e-75
CALY	turquoise	0.865326974297222	2.94023939413514e-77
CAPRIN1	turquoise	0.887520813057996	1.93643215759486e-86
CDC123	turquoise	0.850360739233965	6.02987706377602e-72
CHRM3	turquoise	0.9192513050573	1.30760140607644e-103
CISD1	turquoise	0.846273969765077	1.3503571496613e-70
CLEC2L	turquoise	0.824208684295632	6.26404312979569e-64
CLIP3	turquoise	0.899228022978523	4.24585313709173e-92
CNRIP1	turquoise	0.830464717732955	1.01198283071741e-65
CSRNP2	turquoise	0.891644512496544	2.33446346098828e-88
CSRNP3	turquoise	0.858696715752763	7.8886079559935e-75
DAGLB	turquoise	0.826147016833651	1.77587760358323e-64
DCAF6	turquoise	0.919399362183023	1.04853475617663e-103
DENND5B	turquoise	0.821921267398704	2.7183061447601e-63
DHRS11	turquoise	0.831581149841786	4.76123839767861e-66
DPY19L2P2	turquoise	0.854451931184073	2.44182862959009e-73
EID2	turquoise	0.952403824837641	1.67670888822244e-131
EIF2B3	turquoise	0.832692783589427	2.23498749103555e-66
FAM162A	turquoise	0.803877348260894	1.4513048869847e-58
FAM168B	turquoise	0.837606984929264	7.37582310094269e-68
FAM32A	turquoise	0.824556951620625	5.00024009674288e-64
FAM71E1	turquoise	0.805236806001101	6.65235007266623e-59
FAR2	turquoise	0.924317171256289	5.32654865159273e-107
FARSA	turquoise	0.935843157913575	1.10008036433628e-115
FIG4	turquoise	0.819229718372969	1.48852849459812e-62
FITM2	turquoise	0.854751287362643	1.92373741533438e-73
FOXO1	turquoise	-0.817885	3.4446060703847e-62
GGT7	turquoise	0.801016722945882	7.34569983470349e-58
GMPS	turquoise	0.851071798146845	3.47760214063198e-72
HNRNPA0	turquoise	0.888290253815494	8.60428976781409e-87
HSPA13	turquoise	0.839991102930011	1.35252204408102e-68
INO80B	turquoise	0.861085671269977	1.08757882267623e-75
IPO5	turquoise	0.832048340246115	3.46718205221544e-66
KHDC1	turquoise	0.823195505098714	1.20319509540799e-63
KIAA1107	turquoise	0.845705149640932	2.06655573216405e-70
KPNA1	turquoise	0.825436302828712	2.82439241891332e-64
LARP4B	turquoise	0.872726609436574	3.98439403593026e-80
LNP1	turquoise	0.816588163222608	7.68485964851493e-62
LOC100126784	turquoise	0.826056744394073	1.88390576661435e-64
LYRM4	turquoise	0.881861140899322	6.33599176840152e-84
MCAT	turquoise	0.90530997495937	2.54897326582686e-95
MCHR1	turquoise	0.855103523819609	1.45205449397513e-73
MEAF6	turquoise	0.927554313414867	2.71617220783839e-109
MED10	turquoise	0.831346554221336	5.58119138308537e-66
NECAB1	turquoise	0.861407137209159	8.30689214175536e-76
NECAB3	turquoise	0.820892612713203	5.22378637329102e-63
NHP2	turquoise	0.810678506079715	2.7517589754898e-60
NRBF2	turquoise	0.836720648556602	1.37607453339793e-67
NRSN1	turquoise	0.878431817088369	1.83520193626205e-82
OLA1	turquoise	0.846531943028141	1.11273290025106e-70
PABPC1L2A	turquoise	0.890919135223897	5.14386186094529e-88
PCYOX1L	turquoise	0.841492262477492	4.5821744004544e-69
PDCD2L	turquoise	0.831423693189403	5.2972199798084e-66
PI4KA	turquoise	0.932600103444903	4.35785362857399e-113
PI4KAP2	turquoise	0.882256397630067	4.26981523771029e-84
PIP4K2B	turquoise	0.863183737883796	1.85077880922151e-76
PIP4K2C	turquoise	0.802828491062885	2.63831781198109e-58
POLR2E	turquoise	0.873251758920086	2.45487084851556e-80
PRKCB	turquoise	0.900375654683767	1.08659251697151e-92
PSMG3	turquoise	0.809864220652297	4.46115951090346e-60
RAB2A	turquoise	0.873263150032849	2.42915864065698e-80
RIMKLA	turquoise	0.833210683663852	1.56830069410422e-66
RIPPLY2	turquoise	0.860160636728589	2.35269451822133e-75
RMND1	turquoise	0.873397872122244	2.14457083165399e-80
RNASEK	turquoise	0.867579701495711	4.10798976875926e-78
RNF103	turquoise	0.881968205442029	5.69437484755977e-84
RNF19B	turquoise	0.844731116407065	4.26542700101311e-70
RNFT2	turquoise	0.936502501780884	3.13793045412612e-116
RPRD1A	turquoise	0.845204620068744	3.00083650284075e-70
RSL24D1	turquoise	0.822714145401693	1.6382622502714e-63
RWDD2A	turquoise	0.836540502045085	1.56131160456575e-67
RXFP1	turquoise	0.840990933591805	6.58568027326807e-69
SDR16C5	turquoise	0.866081560958036	1.52687088444313e-77
SGSM1	turquoise	0.835529163263371	3.16350688287652e-67
SH2D5	turquoise	0.843885129635745	7.97172043298502e-70
SIRPA	turquoise	0.842480824902178	2.23270009412841e-69
SKP1	turquoise	0.920618261354508	1.6752175163403e-104
SMAP2	turquoise	0.876890247880196	8.06294272938526e-82
SNAP47	turquoise	0.811339876477233	1.85536361509174e-60
SNRNP25	turquoise	0.865273071090545	3.08067150070742e-77
STMN3	turquoise	0.926312776211802	2.11623516166085e-108
STXBP5L	turquoise	0.816862602234226	6.48798609197505e-62
TANC2	turquoise	0.834269009242244	7.57522827449496e-67
TMEM132D	turquoise	0.862765910140008	2.63958855698743e-76
TMEM151B	turquoise	0.852624590576928	1.03498194208473e-72
TMEM155	turquoise	0.873359508311386	2.22206504295289e-80
TMEM160	turquoise	0.807229488072245	2.09664881968711e-59
TMEM177	turquoise	0.809572646017681	5.30077066192425e-60
TMEM183A	turquoise	0.921028976632211	8.97019640621775e-105
TMEM203	turquoise	0.903891427830799	1.5028335397277e-94
TMX4	turquoise	0.872312251518158	5.82992916460324e-80
TPRG1L	turquoise	0.880457329198769	2.54485980919913e-83
TRAPPC9	turquoise	0.803205407049499	2.12926324192253e-58
TTC33	turquoise	0.83380317962082	1.04417795592752e-66
TTC9	turquoise	0.911594388143299	6.91681296675592e-99
TUBA4A	turquoise	0.930148813454686	3.29842141973666e-111
UBA5	turquoise	0.909882446151789	6.8745013223674e-98
UBE2K	turquoise	0.958306405635754	1.47821096676445e-138
UBFD1	turquoise	0.891465272832824	2.8391857803975e-88
UHRF1BP1L	turquoise	0.831989780350318	3.60798987206915e-66
VTA1	turquoise	0.925139714903249	1.42478023342963e-107
ZER1	turquoise	0.866944093400287	7.18423763450426e-78
ZNF385B	turquoise	0.888049642933049	1.10957201338601e-86
ZNF711	turquoise	0.885855172936684	1.09873273520409e-85
C1orf216	turquoise	0.90369555362663	1.91586634022704e-94
CNST	turquoise	0.833319660169224	1.45542479822013e-66
ERLEC1	turquoise	0.902595582518499	7.41980636306081e-94
ORC4	turquoise	0.886082439198669	8.68404933953322e-86
UNC80	turquoise	0.852779771712812	9.16217988060963e-73
C3orf14	turquoise	0.898170812331621	1.46876204351689e-91
UBE2QL1	turquoise	0.923677617888324	1.46985167137024e-106
C5orf22	turquoise	0.924031055401098	8.39723126708973e-107
FBLL1	turquoise	0.818103593666374	3.00664817723871e-62
ZNF204P	turquoise	0.912976933094204	1.04605732688854e-99
C6orf136	turquoise	0.88790334936356	1.29473450460526e-86
NDUFAF4	turquoise	0.922488195199799	9.48346136701772e-106
C6orf120	turquoise	0.816047405371524	1.07189493814304e-61
CDK14	turquoise	0.813511760524763	5.02918962691528e-61
CLVS1	turquoise	0.835745006676766	2.72202075754136e-67
PDP1	turquoise	0.851609066085268	2.29004536387237e-72
CDK20	turquoise	0.859518287854748	4.007296122044e-75
SCAI	turquoise	0.844387892304271	5.49976492943632e-70
C10orf88	turquoise	0.82382764663626	8.01087456337652e-64
C11orf87	turquoise	0.877473074154916	4.61832959266472e-82
C12orf4	turquoise	0.887035721409169	3.21946087748283e-86
C12orf10	turquoise	0.879052402035588	1.00562934716693e-82
ATXN7L3B	turquoise	0.883510691236589	1.20885572083042e-84
C12orf43	turquoise	0.888646596633828	5.89776054049946e-87
MZT1	turquoise	0.846084594461177	1.55616666698905e-70
PPIP5K1	turquoise	0.898531431004133	9.63317112244783e-92
RBFOX1	turquoise	0.908694131621343	3.29524390997331e-97
NAA20	turquoise	0.835076708614887	4.33209121747692e-67
UQCR10	turquoise	0.85116931224805	3.22405523055478e-72
RBFOX2	turquoise	0.944265919727779	4.01207466292363e-123
ORC5	turquoise	0.891345576580879	3.23502942887613e-88
NREP	turquoise	0.815861450710471	1.20153970099896e-61
CCSAP	turquoise	0.825968201038573	1.99618003413548e-64
CCSER2	turquoise	0.80309179927926	2.2714939388327e-58
EMC1	turquoise	0.813146958079935	6.26960636286073e-61
LINC01128	turquoise	0.885815979140259	1.14416873135145e-85
HMCES	turquoise	0.865274457411795	3.07697785209774e-77
MPC2	turquoise	0.950776565916935	1.02808638319399e-129
MOB4	turquoise	0.920109141383072	3.61666100455684e-104
RTCA	turquoise	0.917965827017334	8.73777117786035e-103
FAM216A	turquoise	0.875411776355914	3.2728591548732e-81
ZBTB18	turquoise	0.824723393345229	4.48894100385215e-64
NSG1	turquoise	0.894799032302553	7.03349807951893e-90
CERS6	turquoise	0.878135180448207	2.44373169813144e-82
CAMSAP2	turquoise	0.837834090881057	6.28279337959464e-68
CEP170B	turquoise	0.812170739917088	1.1282836821559e-60
SMIM8	turquoise	0.870926641728547	2.06187378265367e-79
CHP1	turquoise	0.818120488167929	2.97521027912037e-62
UQCC1	turquoise	0.895350108717907	3.7713462867718e-90
LAMTOR3	turquoise	0.890361856328516	9.40236626642446e-88
EMC9	turquoise	0.828592826599796	3.53893757864802e-65
ELP5	turquoise	0.805400887460521	6.05207514787354e-59
COA7	turquoise	0.832704419187081	2.2172999949161e-66
LGALSL	turquoise	0.875104810604315	4.36797533795145e-81
BABAM1	turquoise	0.904551993636208	6.60082563200368e-95
RITA1	turquoise	0.865289527442497	3.03710796541037e-77
BLOC1S6	turquoise	0.891149424720107	4.00521892078015e-88
NDUFAF5	turquoise	0.918838396894567	2.41511076971644e-103
EMC4	turquoise	0.836471906528392	1.63816151921946e-67
PITHD1	turquoise	0.892989442896358	5.31531321182763e-89
TRMT10C	turquoise	0.901262908265474	3.74539741846853e-93
FAM220A	turquoise	0.802484290129601	3.20751189614658e-58
CMSS1	turquoise	0.836582834541168	1.51567813165492e-67
FAM219B	turquoise	0.83564748049812	2.91338531948897e-67
NT5C3B	turquoise	0.840365504367702	1.0336183536596e-68
COPRS	turquoise	0.847831863828916	4.17307977252647e-71
STRIP1	turquoise	0.8310737925376	6.71161306831148e-66
SMIM12	turquoise	0.864505266842301	5.97477049023605e-77
LINC00294	turquoise	0.81143260854499	1.75538895326347e-60
NR2F1-AS1	turquoise	0.811226306941628	1.9855098394211e-60
FAXC	turquoise	0.922695937855321	6.86253974157879e-106
LY86-AS1	turquoise	0.819715390232023	1.09753849500637e-62
PIANP	turquoise	0.872193046908225	6.50295822333908e-80
FRRS1L	turquoise	0.893949848439268	1.82531583205746e-89
LOC100506731	turquoise	0.866629425103844	9.46445176448219e-78
TMEM246	turquoise	0.90044153349761	1.00431692035368e-92
KIAA1549L	turquoise	0.918953774338174	2.03527693368262e-103
HENMT1	turquoise	0.877075881200758	6.75376884483749e-82
TMEM178B	turquoise	0.868814519488806	1.37533990747964e-78
MB21D2	turquoise	0.834966499769025	4.67617293209456e-67
UNC79	turquoise	0.802257972558919	3.64637571666942e-58
LRRC73	turquoise	0.892903566328481	5.84547414808427e-89
LOC100506563	turquoise	0.899217046381653	4.30122078894451e-92
C3orf80	turquoise	0.851373795040978	2.75032158524755e-72
LINC00672	turquoise	0.912759271654494	1.41127239632394e-99
CCDC184	turquoise	0.884161553134265	6.24459731808834e-85
CFAP36	turquoise	0.902862894627332	5.3473508709755e-94
ERICH3	turquoise	0.896007117325675	1.7856976437931e-90
LINC01106	turquoise	0.812784731486962	7.80007626283418e-61
NEURL1	turquoise	0.830578027971811	9.37665769291598e-66
SMKR1	turquoise	0.8481147542402	3.36694669710489e-71
TCAF1	turquoise	0.831085362548281	6.65935459426523e-66
TIGAR	turquoise	0.831120126235925	6.50474888192105e-66
BEX3	turquoise	0.872966130331691	3.19554618205256e-80
ERO1A	turquoise	0.814149453796526	3.41687525783968e-61
FDX2	turquoise	0.872423594714836	5.26382712223707e-80
KIF1BP	turquoise	0.867996761754667	2.84224100506835e-78
MAIP1	turquoise	0.840136221896341	1.21874898897397e-68
MFSD4A	turquoise	0.90829731803215	5.53481294885773e-97
PAK5	turquoise	0.801156130323813	6.79169940529835e-58
PCNX2	turquoise	0.868616267444198	1.64071025401684e-78
PHF24	turquoise	0.887693416459364	1.61510214187122e-86
SDHAF4	turquoise	0.825782969456201	2.25292830356492e-64
SNU13	turquoise	0.935386624492187	2.6016580457225e-115
TOMM70	turquoise	0.920045930245091	3.97786946136344e-104
VPS50	turquoise	0.813165855866097	6.19848734809147e-61
ATP5F1B	turquoise	0.934113252545815	2.7775184057096e-114
ATP5MC1	turquoise	0.912302522743144	2.63888648134656e-99
ATP5MC3	turquoise	0.906956982083199	3.13554038375688e-96
ATP5MD	turquoise	0.842071580598374	3.00851696853649e-69
ATP5MG	turquoise	0.843718117916314	9.01523964818195e-70
BMERB1	turquoise	0.845496755673566	2.41414461456697e-70
DOP1B	turquoise	0.832739	2.16571099216756e-66
EEF1AKNMT	turquoise	0.855111229850667	1.443134099729e-73
EIPR1	turquoise	0.830030803410597	1.35455554616935e-65
ELOC	turquoise	0.849674333876379	1.02299755713478e-71
FAM241B	turquoise	0.89556750654046	2.94645604249981e-90
GET3	turquoise	0.892400070536663	1.01906873184079e-88
GUCY1B1	turquoise	0.954867943766537	2.48130901801773e-134
HDGFL3	turquoise	0.861998545542083	5.05102020493759e-76
ILRUN	turquoise	0.85288790507998	8.41545002469357e-73
LINC01963	turquoise	0.810154121304298	3.75714566447783e-60
NCBP2AS2	turquoise	0.882747316814915	2.61011761497614e-84
NOTCH2NLA	turquoise	-0.827951	5.41890209496613e-65
PNMA8A	turquoise	0.921462711539132	4.62088569808841e-105
PNMA8B	turquoise	0.899556658909608	2.87872580032729e-92
RELCH	turquoise	0.868684872709316	1.54358650866759e-78
RETREG2	turquoise	0.898702115971488	7.88545305336844e-92
RTL8C	turquoise	0.801025543604341	7.30935830904616e-58
TAFA2	turquoise	0.828089725486321	4.94171176810733e-65
TMEM121B	turquoise	0.811227806336552	1.98373407781399e-60
