# Supplementary material for: SLC30A3 as a Zinc Transporter-Related Biomarker and Potential Therapeutic Target in Alzheimer’s Disease
Source: Genes (Basel). 2025 Nov 13;16(11):1380. doi: 10.3390/genes16111380 (PMC12651988; doi:10.3390/genes16111380)
Supplement: Supplementary file 1 [file genes-16-01380-s001.zip › Table S4-List of enriched pathways in GSEA.xlsx]

## Sheet: Sheet1
Term	ES	NES	pvalue	FDR	FWER
CARDIAC_MUSCLE_CONTRACTION	-0.6481	-1.8453	0.002	0.0391	0.149
GNRH_SIGNALING_PATHWAY	-0.4726	-1.8339	0	0.0396	0.171
EPITHELIAL_CELL_SIGNALING_IN_HELICOBACTER_PYLORI_INFECTION	-0.5098	-1.8211	0	0.0401	0.19
OOCYTE_MEIOSIS	-0.4977	-1.8531	0	0.0406	0.138
PARKINSONS_DISEASE	-0.6654	-1.8708	0.0077	0.0458	0.114
OXIDATIVE_PHOSPHORYLATION	-0.6646	-1.8554	0.0095	0.0463	0.134
LONG_TERM_POTENTIATION	-0.5516	-1.8779	0	0.0512	0.101
LONG_TERM_DEPRESSION	-0.4982	-1.7903	0.0063	0.0534	0.244
GLIOMA	-0.437	-1.7304	0.0041	0.056	0.353
ALANINE_ASPARTATE_AND_GLUTAMATE_METABOLISM	-0.5857	-1.7153	0.0146	0.0584	0.389
VIBRIO_CHOLERAE_INFECTION	-0.5487	-1.7197	0.0142	0.0588	0.374
FC_EPSILON_RI_SIGNALING_PATHWAY	-0.4544	-1.7312	0.0044	0.0589	0.353
AMYOTROPHIC_LATERAL_SCLEROSIS_ALS	-0.5229	-1.7313	0.0021	0.0623	0.353
GAP_JUNCTION	-0.4526	-1.6762	0.0127	0.0629	0.474
TERPENOID_BACKBONE_BIOSYNTHESIS	-0.6729	-1.7356	0.0101	0.0634	0.344
ERBB_SIGNALING_PATHWAY	-0.4377	-1.6701	0.0141	0.064	0.487
CALCIUM_SIGNALING_PATHWAY	-0.5003	-1.8822	0	0.0644	0.095
UBIQUITIN_MEDIATED_PROTEOLYSIS	-0.4952	-1.6774	0.012	0.0648	0.473
PHOSPHATIDYLINOSITOL_SIGNALING_SYSTEM	-0.4695	-1.7389	0.0083	0.0657	0.335
RNA_POLYMERASE	-0.6368	-1.7535	0	0.066	0.309
TYPE_II_DIABETES_MELLITUS	-0.5527	-1.7614	0.004	0.0663	0.299
PROGESTERONE_MEDIATED_OOCYTE_MATURATION	-0.4648	-1.6824	0.0105	0.0665	0.458
AXON_GUIDANCE	-0.415	-1.6783	0.0042	0.0665	0.471
GLYCOSAMINOGLYCAN_BIOSYNTHESIS_HEPARAN_SULFATE	-0.6501	-1.6857	0.0042	0.0671	0.45
PURINE_METABOLISM	-0.4526	-1.7432	0	0.0674	0.324
NEUROACTIVE_LIGAND_RECEPTOR_INTERACTION	-0.4308	-1.6899	0.0022	0.0677	0.44
RIBOFLAVIN_METABOLISM	-0.6496	-1.6947	0.0102	0.0681	0.429
ALZHEIMERS_DISEASE	-0.5938	-1.9613	0.0019	0.0702	0.037
ENDOCYTOSIS	-0.4066	-1.6487	0.0021	0.0744	0.54
FRUCTOSE_AND_MANNOSE_METABOLISM	-0.5582	-1.6268	0.0208	0.0834	0.588
VASCULAR_SMOOTH_MUSCLE_CONTRACTION	-0.4049	-1.6297	0.0127	0.0843	0.586
WNT_SIGNALING_PATHWAY	-0.3933	-1.6219	0.0021	0.0846	0.6
THYROID_CANCER	-0.4978	-1.6091	0.0234	0.0907	0.63
HUNTINGTONS_DISEASE	-0.5844	-1.8832	0.0019	0.0938	0.094
TASTE_TRANSDUCTION	-0.4467	-1.5963	0.0141	0.0972	0.653
INOSITOL_PHOSPHATE_METABOLISM	-0.4239	-1.5821	0.0144	0.1045	0.678
MAPK_SIGNALING_PATHWAY	-0.3695	-1.5642	0.019	0.1065	0.702
VEGF_SIGNALING_PATHWAY	-0.4107	-1.5657	0.0313	0.1081	0.701
NEUROTROPHIN_SIGNALING_PATHWAY	-0.4023	-1.5706	0.0313	0.1094	0.69
ALDOSTERONE_REGULATED_SODIUM_REABSORPTION	-0.4763	-1.5671	0.0183	0.1097	0.697
CITRATE_CYCLE_TCA_CYCLE	-0.6042	-1.5295	0.0843	0.1293	0.768
INSULIN_SIGNALING_PATHWAY	-0.3616	-1.5306	0.0348	0.1311	0.767
SNARE_INTERACTIONS_IN_VESICULAR_TRANSPORT	-0.5173	-1.5077	0.0805	0.1381	0.803
PROTEASOME	-0.6105	-1.5145	0.1255	0.1395	0.795
NON_SMALL_CELL_LUNG_CANCER	-0.4113	-1.5079	0.0327	0.1411	0.803
GLYCOLYSIS_GLUCONEOGENESIS	-0.4413	-1.4917	0.0569	0.1466	0.822
GLYCOSPHINGOLIPID_BIOSYNTHESIS_LACTO_AND_NEOLACTO_SERIES	-0.4679	-1.4925	0.0738	0.149	0.822
AMINOACYL_TRNA_BIOSYNTHESIS	-0.5675	-1.462	0.1018	0.172	0.86
VASOPRESSIN_REGULATED_WATER_REABSORPTION	-0.4556	-1.44	0.0882	0.172	0.877
MTOR_SIGNALING_PATHWAY	-0.4006	-1.4401	0.0592	0.1751	0.877
PYRUVATE_METABOLISM	-0.4753	-1.429	0.1212	0.1763	0.888
DILATED_CARDIOMYOPATHY	-0.3822	-1.4537	0.0433	0.1768	0.869
CHEMOKINE_SIGNALING_PATHWAY	-0.3336	-1.4253	0.0682	0.1771	0.89
HYPERTROPHIC_CARDIOMYOPATHY_HCM	-0.3818	-1.4407	0.0526	0.1779	0.875
GLYCEROLIPID_METABOLISM	-0.3849	-1.4299	0.0436	0.1786	0.888
T_CELL_RECEPTOR_SIGNALING_PATHWAY	-0.3344	-1.444	0.0188	0.1787	0.873
PORPHYRIN_AND_CHLOROPHYLL_METABOLISM	-0.4564	-1.4455	0.0667	0.181	0.873
MELANOGENESIS	-0.3494	-1.4052	0.0504	0.1931	0.903
PYRIMIDINE_METABOLISM	-0.4038	-1.3848	0.1026	0.203	0.923
FC_GAMMA_R_MEDIATED_PHAGOCYTOSIS	-0.3807	-1.3803	0.098	0.2035	0.924
RENAL_CELL_CARCINOMA	-0.3665	-1.3857	0.0651	0.2055	0.921
COLORECTAL_CANCER	-0.382	-1.3862	0.0719	0.2085	0.921
GLYCOSPHINGOLIPID_BIOSYNTHESIS_GANGLIO_SERIES	-0.5028	-1.3706	0.124	0.2103	0.931
NITROGEN_METABOLISM	-0.4315	-1.3503	0.0989	0.2215	0.945
ARGININE_AND_PROLINE_METABOLISM	-0.3882	-1.3525	0.1116	0.2225	0.943
PATHOGENIC_ESCHERICHIA_COLI_INFECTION	-0.4202	-1.354	0.1342	0.2246	0.942
DRUG_METABOLISM_OTHER_ENZYMES	-0.3598	-1.3396	0.1242	0.2295	0.95
AMINO_SUGAR_AND_NUCLEOTIDE_SUGAR_METABOLISM	-0.4387	-1.326	0.1646	0.2343	0.951
REGULATION_OF_ACTIN_CYTOSKELETON	-0.3084	-1.332	0.0843	0.2348	0.95
PROTEIN_EXPORT	-0.5764	-1.3266	0.2286	0.2372	0.951
GLYCEROPHOSPHOLIPID_METABOLISM	-0.3371	-1.2937	0.1179	0.2514	0.96
NUCLEOTIDE_EXCISION_REPAIR	-0.466	-1.2987	0.2078	0.253	0.96
RNA_DEGRADATION	-0.4252	-1.295	0.2016	0.2534	0.96
MELANOMA	-0.3166	-1.3015	0.0913	0.2537	0.959
CELL_CYCLE	-0.323	-1.2843	0.1474	0.2547	0.962
GLYCOSAMINOGLYCAN_BIOSYNTHESIS_KERATAN_SULFATE	-0.4747	-1.3016	0.1633	0.2572	0.959
PHENYLALANINE_METABOLISM	-0.4526	-1.2843	0.13	0.258	0.962
BUTANOATE_METABOLISM	-0.4224	-1.2789	0.2049	0.2582	0.965
RIG_I_LIKE_RECEPTOR_SIGNALING_PATHWAY	-0.3243	-1.2603	0.1605	0.2656	0.973
PENTOSE_PHOSPHATE_PATHWAY	-0.4172	-1.2572	0.1991	0.2663	0.973
PROXIMAL_TUBULE_BICARBONATE_RECLAMATION	-0.4236	-1.2648	0.1604	0.2672	0.969
BASAL_TRANSCRIPTION_FACTORS	-0.4188	-1.2613	0.2156	0.2678	0.972
GLYOXYLATE_AND_DICARBOXYLATE_METABOLISM	-0.4165	-1.2671	0.1623	0.2684	0.969
FOLATE_BIOSYNTHESIS	-0.4739	-1.2414	0.207	0.2737	0.974
LYSOSOME	-0.3708	-1.2433	0.2353	0.2746	0.974
MISMATCH_REPAIR	-0.4955	-1.2436	0.2784	0.2775	0.974
TAURINE_AND_HYPOTAURINE_METABOLISM	-0.4871	-1.2256	0.2281	0.2875	0.976
VALINE_LEUCINE_AND_ISOLEUCINE_BIOSYNTHESIS	-0.5221	-1.2228	0.2214	0.2876	0.977
N_GLYCAN_BIOSYNTHESIS	-0.4065	-1.208	0.2757	0.2938	0.983
ENDOMETRIAL_CANCER	-0.3288	-1.2036	0.1752	0.2959	0.984
ARRHYTHMOGENIC_RIGHT_VENTRICULAR_CARDIOMYOPATHY_ARVC	-0.3117	-1.2087	0.1932	0.2962	0.983
CYSTEINE_AND_METHIONINE_METABOLISM	-0.3536	-1.2101	0.2183	0.2979	0.983
CIRCADIAN_RHYTHM_MAMMAL	-0.4594	-1.1992	0.2338	0.2983	0.986
DNA_REPLICATION	-0.417	-1.1689	0.3018	0.3241	0.988
GLYCOSPHINGOLIPID_BIOSYNTHESIS_GLOBO_SERIES	-0.425	-1.1714	0.2597	0.3246	0.988
REGULATION_OF_AUTOPHAGY	-0.3858	-1.1725	0.2902	0.3267	0.988
O_GLYCAN_BIOSYNTHESIS	-0.3752	-1.1607	0.2804	0.3314	0.991
PANTOTHENATE_AND_COA_BIOSYNTHESIS	-0.4074	-1.1547	0.2596	0.3355	0.991
TOLL_LIKE_RECEPTOR_SIGNALING_PATHWAY	-0.298	-1.128	0.2784	0.3647	0.994
TYROSINE_METABOLISM	-0.3229	-1.1146	0.3097	0.3706	0.996
BASE_EXCISION_REPAIR	-0.3735	-1.1112	0.33	0.371	0.996
GLYCOSYLPHOSPHATIDYLINOSITOL_GPI_ANCHOR_BIOSYNTHESIS	-0.4493	-1.1192	0.3676	0.3724	0.995
TIGHT_JUNCTION	-0.2659	-1.1146	0.3017	0.3743	0.996
BLADDER_CANCER	-0.3295	-1.0968	0.3259	0.3826	0.996
PANCREATIC_CANCER	-0.2912	-1.0993	0.337	0.3829	0.996
NON_HOMOLOGOUS_END_JOINING	-0.3972	-1.0826	0.3636	0.3971	0.998
NICOTINATE_AND_NICOTINAMIDE_METABOLISM	-0.3427	-1.0722	0.3605	0.4021	0.998
STARCH_AND_SUCROSE_METABOLISM	-0.2928	-1.0738	0.3708	0.4036	0.998
GLUTATHIONE_METABOLISM	-0.3437	-1.0626	0.3758	0.4109	0.999
SELENOAMINO_ACID_METABOLISM	-0.3408	-1.0584	0.376	0.4123	0.999
ADHERENS_JUNCTION	-0.2789	-1.049	0.4004	0.4173	0.999
GALACTOSE_METABOLISM	-0.3324	-1.0492	0.3908	0.4206	0.999
HOMOLOGOUS_RECOMBINATION	-0.3152	-1.0379	0.4158	0.4273	0.999
SPLICEOSOME	-0.3487	-1.0347	0.4551	0.4275	0.999
ACUTE_MYELOID_LEUKEMIA	-0.2956	-1.0311	0.4083	0.4284	0.999
NATURAL_KILLER_CELL_MEDIATED_CYTOTOXICITY	-0.2391	-1.0258	0.3719	0.4314	0.999
B_CELL_RECEPTOR_SIGNALING_PATHWAY	-0.2745	-1.0152	0.431	0.4414	0.999
DORSO_VENTRAL_AXIS_FORMATION	-0.3092	-0.9829	0.4916	0.4813	0.999
PRION_DISEASES	-0.3094	-0.9735	0.4503	0.4896	0.999
FOCAL_ADHESION	-0.2412	-0.9301	0.5449	0.5491	1
OTHER_GLYCAN_DEGRADATION	-0.3446	-0.8933	0.583	0.5951	1
BETA_ALANINE_METABOLISM	-0.3055	-0.8953	0.5863	0.5969	1
GLYCOSAMINOGLYCAN_DEGRADATION	-0.3003	-0.876	0.5937	0.6164	1
OLFACTORY_TRANSDUCTION	-0.2645	-0.8417	0.6116	0.6581	1
PEROXISOME	-0.2628	-0.8448	0.6458	0.6583	1
GLYCOSAMINOGLYCAN_BIOSYNTHESIS_CHONDROITIN_SULFATE	-0.2945	-0.811	0.6943	0.6931	1
HEDGEHOG_SIGNALING_PATHWAY	-0.2358	-0.8059	0.7727	0.6949	1
NOD_LIKE_RECEPTOR_SIGNALING_PATHWAY	-0.2513	-0.8133	0.6911	0.6951	1
RENIN_ANGIOTENSIN_SYSTEM	-0.26	-0.7594	0.8189	0.7561	1
ALPHA_LINOLENIC_ACID_METABOLISM	0.2796	0.8117	0.7163	0.8286	1
MATURITY_ONSET_DIABETES_OF_THE_YOUNG	0.3207	1.0073	0.4645	0.8302	0.999
HEMATOPOIETIC_CELL_LINEAGE	0.4115	1.3383	0.1563	0.8398	0.952
VALINE_LEUCINE_AND_ISOLEUCINE_DEGRADATION	0.2894	0.8127	0.666	0.8453	1
BIOSYNTHESIS_OF_UNSATURATED_FATTY_ACIDS	0.2938	0.8171	0.7179	0.8571	1
GLYCINE_SERINE_AND_THREONINE_METABOLISM	0.2859	0.8919	0.5954	0.8573	1
CYTOSOLIC_DNA_SENSING_PATHWAY	0.2254	0.8264	0.6912	0.8597	1
SMALL_CELL_LUNG_CANCER	0.2858	1.0077	0.4545	0.8604	0.999
SPHINGOLIPID_METABOLISM	0.3135	0.8986	0.585	0.8663	1
P53_SIGNALING_PATHWAY	0.2361	0.8264	0.735	0.8802	1
PRIMARY_BILE_ACID_BIOSYNTHESIS	0.3099	0.8998	0.5874	0.8884	1
CHRONIC_MYELOID_LEUKEMIA	0.2869	1.0097	0.4482	0.8885	0.999
ASCORBATE_AND_ALDARATE_METABOLISM	0.294	0.7529	0.7323	0.8906	1
HISTIDINE_METABOLISM	0.2749	0.865	0.6736	0.8916	1
LINOLEIC_ACID_METABOLISM	0.2249	0.7102	0.81	0.8982	1
LIMONENE_AND_PINENE_DEGRADATION	0.3711	0.8281	0.6809	0.8983	1
SULFUR_METABOLISM	0.2652	0.6815	0.8346	0.9	1
ANTIGEN_PROCESSING_AND_PRESENTATION	0.2526	0.8482	0.6234	0.9021	1
TRYPTOPHAN_METABOLISM	0.2338	0.7562	0.7955	0.9044	1
PPAR_SIGNALING_PATHWAY	0.2772	0.9638	0.4909	0.9056	1
PENTOSE_AND_GLUCURONATE_INTERCONVERSIONS	0.2278	0.6898	0.8344	0.9069	1
STEROID_HORMONE_BIOSYNTHESIS	0.226	0.7167	0.7918	0.9073	1
STEROID_BIOSYNTHESIS	0.3189	0.728	0.7554	0.9093	1
JAK_STAT_SIGNALING_PATHWAY	0.2122	0.8332	0.7057	0.9104	1
BASAL_CELL_CARCINOMA	0.2894	0.9012	0.5902	0.9116	1
SYSTEMIC_LUPUS_ERYTHEMATOSUS	0.3499	0.946	0.5218	0.9187	1
PROSTATE_CANCER	0.2642	1.0105	0.4472	0.9219	0.999
TYPE_I_DIABETES_MELLITUS	0.3229	0.9076	0.5482	0.9233	1
ETHER_LIPID_METABOLISM	0.3471	1.1137	0.3149	0.9244	0.995
ARACHIDONIC_ACID_METABOLISM	0.1758	0.6376	0.9419	0.9286	1
DRUG_METABOLISM_CYTOCHROME_P450	0.1781	0.6076	0.9172	0.9364	1
PATHWAYS_IN_CANCER	0.2206	0.924	0.5761	0.9426	1
APOPTOSIS	0.2544	0.9087	0.5534	0.9492	1
NOTCH_SIGNALING_PATHWAY	0.4485	1.3386	0.166	0.9586	0.952
LEISHMANIA_INFECTION	0.3708	1.0106	0.4589	0.96	0.999
PROPANOATE_METABOLISM	0.3789	1.1175	0.3594	0.9659	0.995
RETINOL_METABOLISM	-0.1373	-0.4992	0.9958	0.9743	1
ONE_CARBON_POOL_BY_FOLATE	0.4185	1.2295	0.2058	0.9825	0.98
CYTOKINE_CYTOKINE_RECEPTOR_INTERACTION	0.3189	1.1482	0.2881	0.9832	0.991
VIRAL_MYOCARDITIS	0.3352	1.0138	0.4627	0.9921	0.999
METABOLISM_OF_XENOBIOTICS_BY_CYTOCHROME_P450	0.1239	0.42	0.9979	0.993	1
ADIPOCYTOKINE_SIGNALING_PATHWAY	0.2788	1.0239	0.4125	1	0.999
LEUKOCYTE_TRANSENDOTHELIAL_MIGRATION	0.2892	1.0251	0.4188	1	0.999
ABC_TRANSPORTERS	0.2842	1.0305	0.4291	1	0.999
PRIMARY_IMMUNODEFICIENCY	0.3216	1.0369	0.4212	1	0.999
TGF_BETA_SIGNALING_PATHWAY	0.3268	1.1223	0.2991	1	0.995
LYSINE_DEGRADATION	0.3484	1.1602	0.2557	1	0.99
CELL_ADHESION_MOLECULES_CAMS	0.34	1.1606	0.2747	1	0.99
ECM_RECEPTOR_INTERACTION	0.3767	1.1833	0.2736	1	0.989
FATTY_ACID_METABOLISM	0.4293	1.2328	0.2481	1	0.979
ASTHMA	0.4961	1.2635	0.2426	1	0.972
COMPLEMENT_AND_COAGULATION_CASCADES	0.4548	1.3429	0.1521	1	0.949
AUTOIMMUNE_THYROID_DISEASE	0.505	1.3829	0.1423	1	0.927
INTESTINAL_IMMUNE_NETWORK_FOR_IGA_PRODUCTION	0.49	1.4263	0.1585	1	0.89
ALLOGRAFT_REJECTION	0.5998	1.469	0.1284	1	0.85
GRAFT_VERSUS_HOST_DISEASE	0.5822	1.508	0.1038	1	0.799
RIBOSOME	0.6267	1.5282	0.096	1	0.774
